# Supplementary material for: Genome-wide signatures of synergistic epistasis during parallel adaptation in a Baltic Sea copepod
Source: Nat Commun. 2022 Jul 12;13:4024. doi: 10.1038/s41467-022-31622-8 (PMC9276764; doi:10.1038/s41467-022-31622-8)
Supplement: Supplementary file 4 — Supplementary Data 1-8 [file 41467_2022_31622_MOESM4_ESM.xlsx]

## Sheet: Supplementary Data 1
Supplementary Data 1. Characteristics of the 121 selected haplotype blocks
Genes refers to all overlapping gene models and their approximate annotations: ID/Gene model/Uniref protein/Description
Haplotype Block	Scaffold	Start Pos.	Stop Pos.	Size (bp)	Starting frequency	Selection Coef.	Genes
1	Scz6wRH_1685;HRSCAF=1840	4772187	6198766	1426579	0.034	0.191847	EAFF011791/Dmel-Tmp-wdr82/Wdr82/WD repeat-containing protein 82 , EAFF011795/EaffTmpM011795/GalNAc T2/N-acetylgalactosaminyltransferase 7, EAFF011796/EaffTmpA011796/GalNAc T2/N-acetylgalactosaminyltransferase 7, EAFF011802/EaffTmpS011802/EaffTmpS011802/putative translation initiation factor IF-2, EAFF022008/EaffTmpM022008/Skeletor/Protein Skeletor, isoforms B/C, EAFF022012/EaffTmpM022012/LAC/Lach…
2	Scz6wRH_1685;HRSCAF=1840	5472867	6699447	1226580	0.4905	0.131852	EAFF011765/EaffTmpM011765/EaffTmpM011765/Tubulin alpha-1D chain, EAFF011768/Dmel-Tmp-cdk9/Slc30a7/Cyclin-dependent kinase 9, EAFF011769/EaffTmpM011769/FK506 bp2/12 kDa FK506-binding protein, EAFF011771/Dmel-Tmp-uif/EGF1/Fibropellin-1, EAFF011772/EaffTmpM011772/SGSM1/Small G protein signaling modulator 2, EAFF011773/EaffTmpM011773/Sgsm1/Small G protein signaling modulator 2, EAFF011775/Dmel-Tmp-cg…
3	Scz6wRH_1685;HRSCAF=1840	6213999	8428422	2214423	0.2505	0.105192	EAFF009407/EaffTmpM009407/spri/Protein sprint, EAFF009411/EaffTmpM009411/EaffTmpM009411/cuticular protein analogous to peritrophins 3-A2, EAFF009414/Dmel-Tmp-ethr/GHSR/Growth hormone secretagogue receptor type 1, EAFF011738/Dmel-Tmp-rassf/Abhd14b/Alpha/beta hydrolase domain-containing protein 14B, EAFF011739/Dmel-Tmp-cg10581/TRQ2 0909/Nucleoside-triphosphatase THEP1 , EAFF011741/Dmel-Tmp-sirt6/Si…
4	Scz6wRH_1685;HRSCAF=1840	8532475	9905491	1373016	0.366	0.0922988	EAFF009167/EaffTmpM009167/Pkg21D/cGMP-dependent protein kinase 1, EAFF009170/EaffTmpM009170/Prkg1/cGMP-dependent protein kinase 1, EAFF009172/EaffTmpM009172/Pkg21D/cGMP-dependent protein kinase, isozyme 1, EAFF009173/Hsap-Tmp-ros1/Ros1/Proto-oncogene tyrosine-protein kinase ROS, EAFF009181/EaffTmpM009181/Shab/Potassium voltage-gated channel protein Shab, EAFF009182/EaffTmpM009182/SLC17A5/Sialin, …
5	Scz6wRH_1685;HRSCAF=1840	10236732	13095311	2858579	0.0755	0.183552	EAFF009212/Dmel-Tmp-cbl/cblb/E3 ubiquitin-protein ligase CBL, EAFF009213/Cele-Tmp-f26b1.2/Cele Tmp f26b1.2/Crystallin J1A, EAFF009215/EaffTmpM009215/ATP11A/Probable phospholipid-transporting ATPase IH, EAFF009216/EaffTmpM009216/Atp11a/Probable phospholipid-transporting ATPase IH, EAFF009221/EaffTmpA009221/Mecp2/Methyl-CpG-binding protein 2, EAFF009222/EaffTmpM009222/Tpcn1/Two pore calcium channel…
6	Scz6wRH_1685;HRSCAF=1840	20996001	25545225	4549224	0.254	0.107059	EAFF007596/Dmel-Tmp-m6/Dmel Tmp m6/Neuronal membrane glycoprotein M6-b, EAFF007601/EaffTmpM007601/Sb/Serine protease easter, EAFF009161/EaffTmpM009161/Hid1/Protein HID1, EAFF009163/EaffTmpM009163/UGT2B4/UDP-glucuronosyltransferase 2B4, EAFF010333/EaffTmpM010333/SYT1/Synaptotagmin-1, EAFF019544/EaffTmpM019544/CYP2G1/Cytochrome P450 2J6, EAFF019548/EaffTmpM019548/Robo2/Roundabout homolog 2, EAFF019…
7	Scz6wRH_1685;HRSCAF=1840	26476141	30212380	3736239	0.35325	0.107606	EAFF001931/EaffTmpM001931/tx/Helix-loop-helix protein delilah, EAFF001932/Dmel-Tmp-tx/tx/Helix-loop-helix protein delilah, EAFF001938/Dmel-Tmp-cg7115/PPM1L/Protein phosphatase 1L, EAFF001940/Dmel-Tmp-cg3198/LUC7L3/Luc7-like protein 3, EAFF001947/EaffTmpM001947/GABRG4/Gamma-aminobutyric acid receptor subunit gamma-4, EAFF010389/EaffTmpM010389/NAD ME2/NAD-dependent malic enzyme 2, mitochondrial, EA…
8	Scz6wRH_1685;HRSCAF=1840	32608394	34088367	1479973	0.19375	0.099331	EAFF013590/Hsap-Tmp-dlgap5/Dlgap5/Disks large-associated protein 5, EAFF014619/Dmel-Tmp-rpl28/RpL28/60S ribosomal protein L28, EAFF014620/Dmel-Tmp-capr/Capr/Caprin homolog, EAFF014628/EaffTmpM014628/Gaa/Lysosomal alpha-glucosidase, EAFF014629/EaffTmpM014629/SI/Sucrase-isomaltase, intestinal, EAFF014630/EaffTmpS014630/SI/Sucrase-isomaltase, intestinal, EAFF014632/Dmel-Tmp-aplip1/Aplip1/JNK-interac…
9	Scz6wRH_1685;HRSCAF=1840	36795510	38956971	2161461	0.121	0.133529	EAFF006836/Dmel-Tmp-cg1827/GM21137/Putative N(4)-(beta-N-acetylglucosaminyl)-L-asparaginase GM21137 , EAFF006837/Hsap-Tmp-fam160a2/fam160a2/UPF0518 protein GK23746, EAFF006839/EaffTmpM006839/PUM1/Pumilio homolog 1, EAFF006843/EaffTmpM006843/C2CD5/C2 domain-containing protein 5, EAFF006844/EaffTmpM006844/C2CD5/C2 domain-containing protein 5, EAFF006845/Dmel-Tmp-cg6454/C2CD5/C2 domain-containing pr…
10	Scz6wRH_1685;HRSCAF=1840	42934620	44163706	1229086	0.192	0.37241	EAFF014685/Hsap-Tmp-pisd/Pisd/Phosphatidylserine decarboxylase proenzyme, EAFF014686/EaffTmpM014686/Best2/Bestrophin-3, EAFF014687/EaffTmpM014687/BEST1/Bestrophin-1, EAFF014700/EaffTmpM014700/Ten m/Teneurin-m, EAFF014712/EaffTmpM014712/EIF5B/Eukaryotic translation initiation factor 5B, EAFF014714/EaffTmpM014714/PET9/ADP,ATP carrier protein 1, EAFF014715/Dmel-Tmp-cat/CAT/Catalase, EAFF014725/EaffT…
11	Scz6wRH_1685;HRSCAF=1840	44190595	45479680	1289085	0.5415	0.179442	EAFF014682/EaffTmpA014682/jockey\pol/RNA-directed DNA polymerase from mobile element jockey, EAFF014683/Hsap-Tmp-trip12/TRIP12/E3 ubiquitin-protein ligase TRIP12, EAFF014684/EaffTmpM014684/trip12/E3 ubiquitin-protein ligase TRIP12, EAFF024522/EaffTmpA024522/EaffTmpA024522/Phospholipase B1, membrane-associated, EAFF024529/EaffTmpM024529/trp 1/Transient-receptor-potential-like protein, EAFF024530/E…
12	Scz6wRH_1685;HRSCAF=1840	46507720	48024060	1516340	0.30725	0.0820236	EAFF020184/EaffTmpM020184/Ntan1/Protein N-terminal asparagine amidohydrolase, EAFF021908/Hsap-Tmp-siae/Siae/Sialate O-acetylesterase, EAFF021913/Dmel-Tmp-cycg/CCNG2/Cyclin-G2, EAFF021914/EaffTmpM021914/Nbea/Neurobeachin, EAFF021915/EaffTmpM021915/NBEA/Neurobeachin, EAFF021918/EaffTmpM021918/rg/Neurobeachin, EAFF021919/EaffTmpM021919/rg/Neurobeachin, EAFF021920/EaffTmpS021920/rg/Neurobeachin, EAFF…
13	Scz6wRH_1685;HRSCAF=1840	48688945	50353630	1664685	0.37525	0.115682	EAFF009255/EaffTmpM009255/SHANK3/SH3 and multiple ankyrin repeat domains protein 3, EAFF009257/EaffTmpM009257/Acadl/Long-chain specific acyl-CoA dehydrogenase, mitochondrial, EAFF009262/EaffTmpM009262/ivns1abp/Kelch-like protein 12, EAFF009276/Hsap-Tmp-tfap4/TFAP4/Transcription factor AP-4, EAFF009279/EaffTmpM009279/ZNF142/Zinc finger protein 142, EAFF009282/EaffTmpM009282/Arhgap6/Rho GTPase-acti…
14	Scz6wRH_1685;HRSCAF=1840	50414585	51901672	1487087	0.0925	0.129024	EAFF015457/Hsap-Tmp-faf1/FAF1/FAS-associated factor 1, EAFF015458/EaffTmpM015458/EaffTmpM015458/FAS-associated factor 1, EAFF015459/Cele-Tmp-smo-1/smo 1/Small ubiquitin-related modifier, EAFF015460/EaffTmpM015460/CENPE/Centromere-associated protein E, EAFF015467/Dmel-Tmp-pho/Yy1/Transcriptional repressor protein YY1, EAFF015468/EaffTmpM015468/EaffTmpM015468/(S)-coclaurine N-methyltransferase, EAF…
15	Scz6wRH_1685;HRSCAF=1840	56707088	58071882	1364794	0.4145	0.112293	EAFF014782/EaffTmpM014782/ZFY/Zinc finger Y-chromosomal protein, EAFF016225/Dmel-Tmp-wbp2/WBP2/WW domain-binding protein 2, EAFF016226/Hsap-Tmp-prc1/PRC1/Protein regulator of cytokinesis 1, EAFF016234/Dmel-Tmp-cg17265/ccdc85c/Coiled-coil domain-containing protein 85C, EAFF016235/Dmel-Tmp-pnn/Dmel Tmp pnn/GA21034, EAFF016239/EaffTmpM016239/Mical/Protein-methionine sulfoxide oxidase Mical, EAFF0162…
16	Scz6wRH_1685;HRSCAF=1840	61255948	62624192	1368244	0.0275	0.223735	EAFF017801/EaffTmpM017801/TMTC3/Transmembrane and TPR repeat-containing protein 3, EAFF017805/EaffTmpM017805/SLC6A7/Sodium-dependent dopamine transporter, EAFF017817/EaffTmpM017817/xynB/Endo-1,4-beta-xylanase B, EAFF017819/Dmel-Tmp-shab/Shab/Potassium voltage-gated channel protein Shab, EAFF017822/EaffTmpM017822/Ptch2/Protein patched homolog 2, EAFF017831/EaffTmpA017831/EaffTmpA017831/Tubulin bet…
17	Scz6wRH_1685;HRSCAF=1840	66653026	68072642	1419616	0.1605	0.112567	EAFF009639/Cele-Tmp-dnpp-1/RCOM 1506700/Probable aspartyl aminopeptidase, EAFF009641/Hsap-Tmp-prmt5/MBD4/Protein arginine N-methyltransferase 5, EAFF009642/EaffTmpM009642/prmt5/Protein arginine N-methyltransferase 5, EAFF009643/Dmel-Tmp-yata/scyl1/N-terminal kinase-like protein, EAFF009645/EaffTmpM009645/SCYL1/N-terminal kinase-like protein, EAFF009652/EaffTmpM009652/Arsb/Arylsulfatase B, EAFF009…
18	Scz6wRH_1685;HRSCAF=1840	71384335	75947364	4563029	0.12275	0.139098	EAFF008518/EaffTmpS008518/Pou2f1/POU domain, class 2, transcription factor 1, EAFF008525/EaffTmpM008525/pou2f1/POU domain, class 2, transcription factor 1 , EAFF008527/EaffTmpS008527/RBE 0317/Putative ankyrin repeat protein RBE 0317, EAFF008528/EaffTmpM008528/dirc2/Disrupted in renal carcinoma protein 2 homolog, EAFF008532/EaffTmpB008532/PPFIA2/Liprin-alpha-2, EAFF008535/EaffTmpM008535/slo/Calciu…
19	Scz6wRH_1685;HRSCAF=1840	76241256	78926903	2685647	0.178	0.11351	EAFF009596/EaffTmpM009596/w/ABC protein, subfamily ABCG, EAFF009598/EaffTmpM009598/W/Protein white, EAFF009601/EaffTmpM009601/Dpyd/Dihydropyrimidine dehydrogenase, EAFF009604/EaffTmpM009604/w/Protein white, EAFF009608/Dmel-Tmp-girdin/Ccdc88c/Girdin, EAFF009609/EaffTmpM009609/CCDC88A/Girdin, EAFF009612/EaffTmpM009612/ccdc88c/Daple-like protein, EAFF016926/Dmel-Tmp-fer1hch/FERH/Ferritin subunit, EA…
20	Scz6wRH_1685;HRSCAF=1840	79255665	81341683	2086018	0.30275	0.0992118	EAFF017292/EaffTmpM017292/TPM/Tropomyosin, EAFF017295/EaffTmpA017295/EaffTmpA017295/Tropomyosin, EAFF017309/EaffTmpM017309/NAPG/Gamma-soluble NSF attachment protein, EAFF017316/EaffTmpA017316/HLF/Hepatic leukemia factor, EAFF017320/EaffTmpM017320/Mlxipl/Carbohydrate-responsive element-binding protein, EAFF017322/Hsap-Tmp-med19/med19/Mediator of RNA polymerase II transcription subunit 19, EAFF0173…
21	Scz6wRH_1685;HRSCAF=1840	82187705	84294699	2106994	0.1275	0.141945	EAFF013659/EaffTmpM013659/NPFR/Neuropeptide F receptor , EAFF013661/EaffTmpS013661/rsph10b/Radial spoke head 10 homolog B, EAFF016521/Hsap-Tmp-hmgxb4/Fam192a/HMG domain-containing protein 4, EAFF016524/Hsap-Tmp-mgst3/Mgst3/Microsomal glutathione S-transferase 3, EAFF016526/Hsap-Tmp-csrp2bp/KAT14/Cysteine-rich protein 2-binding protein, EAFF016528/Dmel-Tmp-ns3/Riok2/Large subunit GTPase 1 homolog,…
22	Scz6wRH_1685;HRSCAF=1840	85342075	87494999	2152924	0.2185	0.125395	EAFF007747/EaffTmpM007747/Sytl4/Synaptotagmin-like protein 4, EAFF007748/Dmel-Tmp-eaat1/Slc1a1/Excitatory amino acid transporter 3, EAFF007749/EaffTmpM007749/EaffTmpM007749/Excitatory amino acid transporter 1, EAFF007753/EaffTmpM007753/Mmp9/Sushi, von Willebrand factor type A, EGF and pentraxin domain-containing protein 1, EAFF026461/EaffTmpA026461/bab2/Protein bric-a-brac 2, EAFF026473/EaffTmpM0…
23	Scz6wRH_1685;HRSCAF=1840	88350827	89788810	1437983	0.2825	0.138978	EAFF007248/Dmel-Tmp-cg4288/slc17a7/Vesicular glutamate transporter 1, EAFF007255/EaffTmpM007255/EaffTmpM007255/Histone H2A-III, EAFF007256/EaffTmpM007256/drl/Zinc finger protein draculin, EAFF007259/EaffTmpM007259/ZNF782/RE1-silencing transcription factor, EAFF007261/EaffTmpM007261/ZNF845/Zinc finger protein 845, EAFF007266/EaffTmpM007266/Mbl2/Mannose-binding protein C, EAFF007282/EaffTmpM007282/…
24	Scz6wRH_1685;HRSCAF=1840	91471652	92999914	1528262	0.066	0.195089	EAFF010422/Dmel-Tmp-cg11367/TMEM64/Transmembrane protein 64, EAFF010424/EaffTmpM010424/sod1/Protein AAR2 homolog, EAFF010426/EaffTmpM010426/ankrd54/Ankyrin repeat domain-containing protein 54, EAFF010427/Dmel-Tmp-cg6194/Atg4d/Cysteine protease ATG4D, EAFF010429/Dmel-Tmp-ublcp1/UBLCP1/Ubiquitin-like domain-containing CTD phosphatase 1, EAFF010434/EaffTmpM010434/Robo1/Roundabout homolog 1, EAFF0104…
25	Scz6wRH_1685;HRSCAF=1840	93866380	95225265	1358885	0.5945	0.212543	EAFF008930/EaffTmpM008930/SORL1/Sortilin-related receptor, EAFF008931/Dmel-Tmp-cg13933/Dmel Tmp cg13933/Ankyrin-3, EAFF008932/Cele-Tmp-pgam-5/pgam5/Serine/threonine-protein phosphatase PGAM5, mitochondrial, EAFF008938/EaffTmpA008938/banp/Protein BANP, EAFF008945/Hsap-Tmp-dnmt1/DNMT/DNA (cytosine-5)-methyltransferase PliMCI, EAFF008946/EaffTmpM008946/DNMT/DNA (cytosine-5)-methyltransferase PliMCI,…
26	Scz6wRH_1685;HRSCAF=1840	96584986	97495934	910948	0.7735	0.102388	EAFF006544/EaffTmpM006544/setd7/Histone-lysine N-methyltransferase SETD7, EAFF006550/Dmel-Tmp-trbd/trbd/Ubiquitin thioesterase trabid, EAFF006552/EaffTmpS006552/FBL4/F-box/LRR-repeat protein 4, EAFF006558/EaffTmpS006558/EaffTmpS006558/hypothetical protein HELRODRAFT 95543, EAFF006560/EaffTmpM006560/AAEL003813/Mitochondrial GTPase 1 , EAFF006561/Dmel-Tmp-pdgy/4CL2/4-coumarate-CoA ligase 2, EAFF007…
27	Scz6wRH_1685;HRSCAF=1840	102370663	103659247	1288584	0.1045	0.149323	EAFF013597/EaffTmpM013597/b9d2/B9 domain-containing protein 2, EAFF013598/Hsap-Tmp-tctn3/TCTN3/Tectonic-3, EAFF013607/EaffTmpM013607/Tulp4/Tubby-related protein 4, EAFF013609/Dmel-Tmp-tusp/Tulp4/Tubby-related protein 4, EAFF013611/Dmel-Tmp-sh3beta/Sh3beta/SH3 domain-binding glutamic acid-rich protein homolog, EAFF013612/EaffTmpM013612/inaZ/Ice nucleation protein, EAFF013613/EaffTmpA013613/Runx1/R…
28	Scz6wRH_1685;HRSCAF=1840	103075714	104543593	1467879	0.2395	0.108302	EAFF013616/Hsap-Tmp-polr3c/POLR3C/DNA-directed RNA polymerase III subunit RPC3, EAFF013618/Dmel-Tmp-hsf/Hsf1/Heat shock factor protein 1, EAFF013629/EaffTmpM013629/EaffTmpM013629/Tubulin beta chain, EAFF013630/Dmel-Tmp-dhc64c/Dhc64C/Dynein heavy chain, cytoplasmic, EAFF013631/EaffTmpS013631/Dhc64C/Dynein heavy chain, cytoplasmic, EAFF013632/Dmel-Tmp-ing3/ING3/Inhibitor of growth protein 3, EAFF01…
29	Scz6wRH_1685;HRSCAF=1840	105516005	108471416	2955411	0.196	0.109146	EAFF010325/Hsap-Tmp-rpsa/Hsap Tmp rpsa/40S ribosomal protein SA , EAFF010326/Dmel-Tmp-rpl34b/RpL34/60S ribosomal protein L34, EAFF010329/EaffTmpM010329/patl1/Protein PAT1 homolog 1, EAFF010332/EaffTmpM010332/Arpc3/Actin-related protein 2/3 complex subunit 3, EAFF014088/EaffTmpM014088/EaffTmpM014088/Uncharacterized protein C05D11.1, EAFF014097/EaffTmpM014097/Syt7/Synaptotagmin-7, EAFF023738/EaffTm…
30	Scz6wRH_1685;HRSCAF=1840	109366746	110739351	1372605	0.76875	0.142285	EAFF017385/Hsap-Tmp-ttc21b/TTC21B/Tetratricopeptide repeat protein 21B, EAFF017391/EaffTmpA017391/F38B2.4/Adenylate kinase isoenzyme 1 , EAFF017399/EaffTmpM017399/RDH11/Retinol dehydrogenase 11, EAFF017400/Dmel-Tmp-cg8083/Dmel Tmp cg8083/methyltransferase, EAFF017400/Dmel-Tmp-cg8083/SLC28A3/Solute carrier family 28 member 3, EAFF017402/EaffTmpM017402/lola/Longitudinals lacking protein, isoforms F…
31	Scz6wRH_1685;HRSCAF=1840	110997755	115468313	4470558	0.27075	0.0988558	EAFF005559/EaffTmpM005559/SLC35F6/Solute carrier family 35 member F6, EAFF005564/Hsap-Tmp-ptp4a3/Cgrrf1/Protein tyrosine phosphatase type IVA 3, EAFF008006/Dmel-Tmp-elf/GSPT1/Eukaryotic peptide chain release factor GTP-binding subunit ERF3A, EAFF012961/EaffTmpM012961/UAF30/Upstream activation factor subunit UAF30, EAFF012962/Dmel-Tmp-ints10/ints10/Integrator complex subunit 10, EAFF012963/EaffTmp…
32	Scz6wRH_1685;HRSCAF=1840	115489436	121632217	6142781	0.26725	0.106409	EAFF003886/EaffTmpM003886/GNA15/Guanine nucleotide-binding protein subunit alpha-15, EAFF003887/EaffTmpM003887/Cela2a/Chymotrypsin-like elastase family member 2A, EAFF003891/EaffTmpM003891/SLC17A5/Sialin, EAFF003894/Cele-Tmp-f43g9.3/slc25a42/Mitochondrial coenzyme A transporter SLC25A42, EAFF003895/EaffTmpM003895/Ptp99A/Tyrosine-protein phosphatase 99A, EAFF003898/EaffTmpM003898/Ptp99A/Tyrosine-p…
33	Scz6wRH_1685;HRSCAF=1840	122511791	123843723	1331932	0.1685	0.0927541	EAFF008589/EaffTmpM008589/Ssc4d/Scavenger receptor cysteine-rich domain-containing group B protein , EAFF008590/Dmel-Tmp-lox2/LOXL2/Lysyl oxidase homolog 2, EAFF008596/Hsap-Tmp-sppl2a/Sppl2b/Signal peptide peptidase-like 2B, EAFF008599/EaffTmpM008599/GGNBP2/Gametogenetin-binding protein 2, EAFF008602/EaffTmpM008602/Glra3/Glycine receptor subunit alpha-3, EAFF008606/Hsap-Tmp-rabl5/ift22/Intraflage…
34	Scz6wRH_1685;HRSCAF=1840	127954533	130135547	2181014	0.326	0.164705	EAFF001716/EaffTmpM001716/EaffTmpM001716/Venom carboxylesterase-6, EAFF001718/EaffTmpM001718/EaffTmpM001718/putative allatostatin C receptor, EAFF001720/Dmel-Tmp-alcr2/SSTR1/Somatostatin receptor type 1, EAFF001725/EaffTmpA001725/calub/Calumenin-B, EAFF001732/EaffTmpS001732/cnc/Segmentation protein cap'n'collar, EAFF001734/EaffTmpM001734/EaffTmpM001734/Peroxiredoxin, EAFF001735/Hsap-Tmp-dcun1d3/D…
35	Scz6wRH_1685;HRSCAF=1840	132744092	135614441	2870349	0.1365	0.147257	EAFF001890/EaffTmpM001890/Slc15a1/Solute carrier family 15 member 1, EAFF001901/EaffTmpM001901/Atp13a3/Probable cation-transporting ATPase 13A3, EAFF001903/Dmel-Tmp-cg11447/rlmE/Ribosomal RNA large subunit methyltransferase E , EAFF001904/EaffTmpM001904/Pecr/Peroxisomal trans-2-enoyl-CoA reductase, EAFF001905/Dmel-Tmp-ints3/IntS3/Integrator complex subunit 3 homolog, EAFF001906/EaffTmpM001906/INT…
36	Scz6wRH_1685;HRSCAF=1840	138057384	140239098	2181714	0.08125	0.178691	EAFF007986/Hsap-Tmp-tubgcp3/tubgcp3/Gamma-tubulin complex component 3 homolog, EAFF016064/Dmel-Tmp-ca-alpha1t/CACNA1G/Voltage-dependent T-type calcium channel subunit alpha-1G, EAFF016065/EaffTmpM016065/CACNA1H/Voltage-dependent T-type calcium channel subunit alpha-1H, EAFF016067/EaffTmpM016067/Cacna1g/Voltage-dependent T-type calcium channel subunit alpha-1G, EAFF016068/EaffTmpS016068/Cacna1g/Vo…
37	Scz6wRH_1685;HRSCAF=1840	140317353	142264347	1946994	0.32875	0.0913202	EAFF017624/Hsap-Tmp-cdk5rap2/Cks1b/CDK5 regulatory subunit-associated protein 2, EAFF017629/Hsap-Tmp-pif1/pif1/ATP-dependent DNA helicase PIF1 , EAFF017631/EaffTmpS017631/MASTL/Serine/threonine-protein kinase greatwall, EAFF017634/Dmel-Tmp-pyd3/UPB1/Beta-ureidopropionase, EAFF017641/EaffTmpA017641/Togaram1/Protein FAM179B, EAFF017642/EaffTmpM017642/Slc28a3/Solute carrier family 28 member 3, EAFF0…
38	Scz6wRH_1685;HRSCAF=1840	142651579	144132097	1480518	0.116	0.16293	EAFF011942/EaffTmpM011942/PAK1/Serine/threonine-protein kinase PAK 2, EAFF016782/Dmel-Tmp-cg7896/IGFALS/Relaxin receptor 2, EAFF016785/EaffTmpS016785/Klhl38/Kelch-like protein 38, EAFF023446/EaffTmpM023446/pxdn/Peroxidasin, EAFF023447/EaffTmpM023447/Pxn/Peroxidasin, EAFF023448/EaffTmpM023448/pxn 1/Peroxidasin homolog, EAFF023449/EaffTmpM023449/mlt 7/Peroxidase mlt-7 , EAFF023453/Dmel-Tmp-cg9701/L…
39	Scz6wRH_1685;HRSCAF=1840	145080634	146343083	1262449	0.33125	0.171029	EAFF019957/EaffTmpM019957/Os9/Protein OS-9, EAFF019961/Dmel-Tmp-cabp1/tag 320/Probable protein disulfide-isomerase A6, EAFF019962/Dmel-Tmp-sel/Cnpy2/Protein canopy homolog 2, EAFF019976/EaffTmpM019976/B4GALT4/Beta-1,4-galactosyltransferase 4, EAFF019980/Hsap-Tmp-mgll/Mgll/Monoglyceride lipase , EAFF019983/Hsap-Tmp-agap3/AGAP4/Arf-GAP with GTPase, ANK repeat and PH domain-containing protein 4, EAF…
40	Scz6wRH_1693;HRSCAF=1917	1528247	2692038	1163791	0.1475	0.158394	EAFF010500/EaffTmpM010500/SAK/Serine/threonine-protein kinase PLK4, EAFF010502/Hsap-Tmp-eif2b2/eif2b2/Translation initiation factor eIF-2B subunit beta, EAFF010511/EaffTmpM010511/zgc:66014/LisH domain and HEAT repeat-containing protein KIAA1468 homolog, EAFF010513/EaffTmpS010513/OVCH2/Ovochymase-2, EAFF021164/EaffTmpM021164/USP34/Ubiquitin carboxyl-terminal hydrolase 34, EAFF021166/Dmel-Tmp-cg176…
41	Scz6wRH_1693;HRSCAF=1917	3987079	4921026	933947	0.1475	0.123612	EAFF017041/Hsap-Tmp-slc25a19/SLC25A19/Mitochondrial thiamine pyrophosphate carrier, EAFF017044/EaffTmpA017044/SEC24A/Protein transport protein Sec24A, EAFF017045/Hsap-Tmp-sec24b/Sec24a/Protein transport protein Sec24A, EAFF017049/EaffTmpM017049/KLHL22/Kelch-like protein 22, EAFF017052/Hsap-Tmp-arhgap17/ARHGAP17/Rho GTPase-activating protein 17, EAFF017055/Dmel-Tmp-asator/Ttbk1/Tau-tubulin kinase …
42	Scz6wRH_1693;HRSCAF=1917	6099643	8239323	2139680	0.38475	0.0958659	EAFF017889/EaffTmpM017889/EaffTmpM017889/Upstream stimulatory factor, EAFF017897/Dmel-Tmp-endob/Sh3glb1/Endophilin-B1, EAFF017898/EaffTmpM017898/SH3GLB1/Endophilin-B1, EAFF017901/EaffTmpM017901/ADGRG2/G-protein coupled receptor 64, EAFF017905/EaffTmpM017905/PEPD/Xaa-Pro dipeptidase, EAFF017906/Hsap-Tmp-pepd/PEPD/Xaa-Pro dipeptidase, EAFF017907/EaffTmpM017907/PEPD/Xaa-Pro dipeptidase, EAFF017915/D…
43	Scz6wRH_1693;HRSCAF=1917	10534204	13588185	3053981	0.0975	0.1365	EAFF017511/Dmel-Tmp-cg42638/Mcoln3/Mucolipin-3, EAFF017512/EaffTmpM017512/tardbp/TAR DNA-binding protein 43, EAFF017515/EaffTmpM017515/supt6h/Transcription elongation factor SPT6, EAFF017516/EaffTmpM017516/Spt6/Transcription elongation factor SPT6, EAFF017517/Hsap-Tmp-supt6h/supt6h/Transcription elongation factor SPT6, EAFF017518/EaffTmpM017518/Spt6/Transcription elongation factor SPT6, EAFF01751…
44	Scz6wRH_1693;HRSCAF=1917	15652580	16912228	1259648	0.0585	0.204335	EAFF008469/EaffTmpA008469/CREB1/Cyclic AMP-responsive element-binding protein 1, EAFF008470/Hsap-Tmp-ube2l3/Ube2l3/Ubiquitin-conjugating enzyme E2 L3, EAFF008471/EaffTmpS008471/ACTR2/Actin-related protein 2, EAFF008477/Hsap-Tmp-psma6/Psma6/Proteasome subunit alpha type-6, EAFF008482/EaffTmpS008482/YTHDC1/YTH domain-containing protein 1, EAFF008485/EaffTmpS008485/CG9004/Nucleolar MIF4G domain-cont…
45	Scz6wRH_1693;HRSCAF=1917	18729196	19722984	993788	0.131	0.136437	EAFF011433/EaffTmpA011433/GSTK1/Glutathione S-transferase kappa 1, EAFF011436/Hsap-Tmp-tsc1/Tsc1/Hamartin, EAFF011438/EaffTmpM011438/porin/Voltage-dependent anion-selective channel, EAFF012136/Cele-Tmp-f08b12.1/CG7740/Prominin-like protein, EAFF012139/EaffTmpM012139/EaffTmpM012139/prominin protein, EAFF012140/EaffTmpM012140/Marf/Transmembrane GTPase Marf, EAFF012141/Dmel-Tmp-marf/Marf/Transmembra…
46	Scz6wRH_1693;HRSCAF=1917	20969376	22453547	1484171	0.21275	0.129472	EAFF013977/Dmel-Tmp-pdp/PDP2/[Pyruvate dehydrogenase, EAFF013978/EaffTmpM013978/Lpcat3/Lysophospholipid acyltransferase 5, EAFF013985/Dmel-Tmp-cg3876/PGAP2/Post-GPI attachment to proteins factor 2, EAFF013989/Hsap-Tmp-exoc4/Sec8/Exocyst complex component 4, EAFF013994/EaffTmpM013994/tmem38b a/Trimeric intracellular cation channel type B, EAFF013995/EaffTmpM013995/EaffTmpM013995/Vitellogenin-1 , E…
47	Scz6wRH_1693;HRSCAF=1917	31429026	32203068	774042	0.498	0.177415	EAFF015143/Hsap-Tmp-ppp4r2/PPP4R2/Serine/threonine-protein phosphatase 4 regulatory subunit 2-B, EAFF015144/Hsap-Tmp-ift81/IFT81/Intraflagellar transport protein 81 homolog, EAFF015147/Dmel-Tmp-pp2c1/Ppm1d/Protein phosphatase 1D, EAFF021760/Dmel-Tmp-cg7598/CIA30/Cation-independent mannose-6-phosphate receptor, EAFF021762/Hsap-Tmp-igf2r/Igf2r/Cation-independent mannose-6-phosphate receptor, EAFF02…
48	Scz6wRH_1693;HRSCAF=1917	35869942	37275025	1405083	0.5805	0.119621	EAFF002813/EaffTmpM002813/CPNE8/Copine-8, EAFF002814/EaffTmpM002814/CPNE3/Copine-3, EAFF002815/EaffTmpM002815/Cpne5/Copine-5, EAFF002816/Hsap-Tmp-cpne1/CPNE1/Copine-1, EAFF002818/EaffTmpM002818/Cpne8/Copine-8, EAFF002820/Dmel-Tmp-uex/CNNM4/Metal transporter CNNM4, EAFF002823/EaffTmpB002823/Gfi1/Zinc finger protein Gfi-1, EAFF002829/Dmel-Tmp-cpa/cpa/F-actin-capping protein subunit alpha, EAFF00283…
49	Scz6wRH_1693;HRSCAF=1917	40227336	42897432	2670096	0.13675	0.115146	EAFF001177/EaffTmpM001177/CBG12064/Serrate RNA effector molecule homolog, EAFF001180/EaffTmpM001180/TUB2/Serine/threonine-protein kinase PLK1, EAFF001181/EaffTmpM001181/Erp44/Endoplasmic reticulum resident protein 44, EAFF001182/EaffTmpM001182/Stat5b/Signal transducer and activator of transcription 5B, EAFF001183/EaffTmpM001183/STAT5B/Signal transducer and activator of transcription 5B, EAFF00119…
50	Scz6wRH_1693;HRSCAF=1917	45881669	46598179	716510	0.652	0.127103	EAFF001384/Hsap-Tmp-nup107/Nup107/Nuclear pore complex protein Nup107, EAFF001385/EaffTmpM001385/SLC39A3/Zinc transporter ZIP3, EAFF001387/EaffTmpB001387/Alg13/UDP-N-acetylglucosamine transferase subunit ALG13 homolog, EAFF001388/Dmel-Tmp-hs6st/hs6st3b/Heparan-sulfate 6-O-sulfotransferase 2, EAFF001399/Dmel-Tmp-cpr/Cpr/NADPH-cytochrome P450 reductase, EAFF001401/Hsap-Tmp-pigg/PIGG/GPI ethanolamin…
51	Scz6wRH_1693;HRSCAF=1917	47301485	48341348	1039863	0.519	0.0629585	EAFF023010/EaffTmpM023010/resilin/Pro-resilin, EAFF023016/Dmel-Tmp-cg6370/RPN2/Dolichyl-diphosphooligosaccharide-protein glycosyltransferase subunit 2, EAFF023018/EaffTmpM023018/ZNF333/Zinc finger protein 782, EAFF023022/EaffTmpM023022/EaffTmpM023022/dumpy, isoform I, EAFF023029/Hsap-Tmp-eea1/EEA1/Early endosome antigen 1, EAFF023034/EaffTmpS023034/CG12262/Probable medium-chain specific acyl-CoA …
52	Scz6wRH_1693;HRSCAF=1917	48978888	49984840	1005952	0.7225	0.109295	EAFF000002/Hsap-Tmp-map3k1/MAP3K1/Mitogen-activated protein kinase kinase kinase 1, EAFF000003/EaffTmpM000003/Smox/Signal transducer and activator of transcription 2, EAFF000004/Hsap-Tmp-rnf8/Rnf8/E3 ubiquitin-protein ligase RNF8, EAFF000008/EaffTmpM000008/CalpB/Calpain-B, EAFF000012/EaffTmpM000012/PATJ/InaD-like protein, EAFF000014/EaffTmpM000014/Lnx2/Ligand of Numb protein X 2, EAFF000020/EaffT…
53	Scz6wRH_1693;HRSCAF=1917	52345989	53883249	1537260	0.38725	0.159134	EAFF000155/Dmel-Tmp-cg3271/PGAP3/Post-GPI attachment to proteins factor 3, EAFF000161/Hsap-Tmp-map1lc3b2/MAP1LC3A/Microtubule-associated proteins 1A/1B light chain 3A, EAFF000163/EaffTmpM000163/CHAC2/putative potassium antiporter CHAC-1, EAFF000166/Hsap-Tmp-ergic2/ergic2/Endoplasmic reticulum-Golgi intermediate compartment protein 2, EAFF000168/Hsap-Tmp-cdk10/Cdk10/Cyclin-dependent kinase 10, EAF…
54	Scz6wRH_1693;HRSCAF=1917	57310419	58710943	1400524	0.0555	0.200678	EAFF012271/Dmel-Tmp-yrt/EPB41L5/Band 4.1-like protein 5, EAFF012275/EaffTmpA012275/sqd/Superkiller viralicidic activity 2-like 2, EAFF012278/Hsap-Tmp-pola2/POLA2/DNA polymerase alpha subunit B, EAFF012281/Dmel-Tmp-jbug/FLNB/Filamin-C, EAFF012282/Dmel-Tmp-pur-alpha/Pura/Transcriptional activator protein Pur-alpha, EAFF012284/EaffTmpM012284/EaffTmpM012284/Oxysterol-binding protein-related protein 9…
55	Scz6wRH_1693;HRSCAF=1917	59022618	59902457	879839	0.1055	0.193553	EAFF005744/EaffTmpM005744/KEAP1/Kelch-like ECH-associated protein 1, EAFF012344/Dmel-Tmp-xnp/XNP/Transcriptional regulator ATRX homolog, EAFF018786/Hsap-Tmp-csnk2a1/MED14/Casein kinase II subunit alpha, EAFF018788/Cele-Tmp-y17g7b.10/Nadk2/NAD kinase 2, mitochondrial, EAFF018789/Hsap-Tmp-usp20/USP33/Ubiquitin carboxyl-terminal hydrolase 33, EAFF018794/Dmel-Tmp-s2p/MBTPS2/Membrane-bound transcripti…
56	Scz6wRH_1693;HRSCAF=1917	59987273	61931667	1944394	0.2315	0.120629	EAFF002525/EaffTmpS002525/Mllt10/Protein AF-10, EAFF002529/Dmel-Tmp-cg14977/Plrg1/Ragulator complex protein LAMTOR4, EAFF002530/EaffTmpM002530/Cirl/Latrophilin Cirl , EAFF002536/Hsap-Tmp-cryl1/CRYL1/Lambda-crystallin homolog, EAFF005608/EaffTmpA005608/SLC27A1/Long-chain fatty acid transport protein 1, EAFF005609/EaffTmpM005609/SLC27A4/Long-chain fatty acid transport protein 4, EAFF005612/EaffTmpM…
57	Scz6wRH_1693;HRSCAF=1917	63831792	65365255	1533463	0.18075	0.0887979	EAFF002663/EaffTmpM002663/Gbeta76C/Guanine nucleotide-binding protein subunit beta-2, EAFF002664/Dmel-Tmp-itp/Dmel Tmp itp/Ion transport peptide, EAFF002667/Dmel-Tmp-tm9sf4/TM9SF4/Transmembrane 9 superfamily member 4, EAFF002669/Dmel-Tmp-cg10688/CDC27/Phosphomannomutase 2, EAFF002672/Dmel-Tmp-khc-73/Kif13a/Kinesin-like protein KIF13A, EAFF002676/Dmel-Tmp-cg11418/Mut/Poly(A) RNA polymerase, mitoch…
58	Scz6wRH_1693;HRSCAF=1917	70644753	72045011	1400258	0.182	0.13064	EAFF000635/EaffTmpM000635/AAC/ADP,ATP carrier protein, EAFF000636/EaffTmpM000636/ABT/ADP,ATP carrier protein 3, mitochondrial, EAFF000646/EaffTmpS000646/EaffTmpS000646/Actin, adductor muscle, EAFF000647/EaffTmpA000647/EaffTmpA000647/Actin, muscle, EAFF000649/EaffTmpM000649/Phm/Peptidylglycine alpha-hydroxylating monooxygenase, EAFF000650/EaffTmpM000650/Phm/Peptidylglycine alpha-hydroxylating mono…
59	Scz6wRH_1693;HRSCAF=1917	72218616	73087135	868519	0.3025	0.0936476	EAFF000544/EaffTmpS000544/BRAFLDRAFT 69314/U1 small nuclear ribonucleoprotein C , EAFF000545/EaffTmpM000545/Arsb/Arylsulfatase B, EAFF000546/EaffTmpM000546/ARSI/Arylsulfatase I, EAFF000548/EaffTmpA000548/SERPINH1/Serpin H1, EAFF000553/EaffTmpM000553/EaffTmpM000553/Unconventional myosin-XVIIIa, EAFF000555/Dmel-Tmp-bai/bai/Transmembrane emp24 domain-containing protein bai , EAFF000559/Hsap-Tmp-sbf2…
60	Scz6wRH_1693;HRSCAF=1917	74848383	77502320	2653937	0.18825	0.129318	EAFF005747/EaffTmpM005747/spn E/Probable ATP-dependent RNA helicase spindle-E, EAFF005748/EaffTmpM005748/Fbn2/Fibrillin-2, EAFF005749/Dmel-Tmp-sop2/ARPC1A/Actin-related protein 2/3 complex subunit 1A, EAFF005750/Hsap-Tmp-fbn2/Fbn2/Fibrillin-2, EAFF005759/Dmel-Tmp-aub/aub/Protein aubergine , EAFF005760/EaffTmpM005760/piwil1/Piwi-like protein 1, EAFF005762/Dmel-Tmp-cg31663/Dmel Tmp cg31663/GA16377,…
61	Scz6wRH_1693;HRSCAF=1917	80356425	81349246	992821	0.43325	0.108978	EAFF005898/Dmel-Tmp-nrg/Nrg/Neuroglian, EAFF005900/EaffTmpM005900/LIPH/Lipase member H, EAFF005902/EaffTmpM005902/Pnliprp1/Calmodulin, EAFF005903/EaffTmpA005903/At3g58530/F-box protein At3g58530, EAFF005904/EaffTmpM005904/Ect4/Sterile alpha and TIR motif-containing protein 1, EAFF005910/Dmel-Tmp-egl/exd1/Exonuclease 3'-5' domain-containing protein 1, EAFF005911/EaffTmpM005911/Sp5/Transcription fa…
62	Scz6wRH_1693;HRSCAF=1917	84953846	86344760	1390914	0.05525	0.195429	EAFF003075/EaffTmpS003075/DDR1/Epithelial discoidin domain-containing receptor 1, EAFF003081/EaffTmpB003081/Arl5b/ADP-ribosylation factor-like protein 5B, EAFF003082/Dmel-Tmp-cp1/Dmel Tmp cp1/Cathepsin L, EAFF003083/Hsap-Tmp-naa60/NAA60/N-alpha-acetyltransferase 60, EAFF003085/Dmel-Tmp-cg5705/prfA/Peptide chain release factor 1 , EAFF003088/Hsap-Tmp-med31/MED31/Zinc finger protein 26, EAFF003089/…
63	Scz6wRH_1693;HRSCAF=1917	89669719	90728135	1058416	0.46325	0.0926353	EAFF006572/Hsap-Tmp-mast1/MAST2/Microtubule-associated serine/threonine-protein kinase 1, EAFF006574/Hsap-Tmp-khk/KHK/Ketohexokinase, EAFF006576/EaffTmpM006576/Slc41a3/Solute carrier family 41 member 3, EAFF006577/Hsap-Tmp-akr1b1/AKR1A1/Alcohol dehydrogenase, EAFF006579/EaffTmpM006579/nep 11/Neprilysin-11, EAFF016875/EaffTmpM016875/rad51 a/DNA repair protein RAD51 homolog A, EAFF016879/EaffTmpM01…
64	Scz6wRH_1693;HRSCAF=1917	93053906	94023187	969281	0.279	0.0941055	EAFF004132/Dmel-Tmp-shakb/shakB/Innexin shaking-B, EAFF004134/Cele-Tmp-ncx-3/Slc8a2/Sodium/calcium exchanger 2, EAFF004135/EaffTmpM004135/SLC8A1/Sodium/calcium exchanger 1, EAFF004137/Hsap-Tmp-wdr46/ascc3/WD repeat-containing protein 46, EAFF004146/Hsap-Tmp-mtap/AAEL012172/S-methyl-5'-thioadenosine phosphorylase , EAFF004148/Dmel-Tmp-da/da/Protein daughterless, EAFF004149/Hsap-Tmp-ski/V SKI/Trans…
65	Scz6wRH_1693;HRSCAF=1917	94091429	95146630	1055201	0.048	0.17278	EAFF004195/Dmel-Tmp-alg-2/Pdcd6/Programmed cell death protein 6, EAFF004197/Dmel-Tmp-surf4/Fmr1/Surfeit locus protein 4 homolog, EAFF004200/Hsap-Tmp-tubb4b/Hsap Tmp tubb4b/Tubulin beta-1 chain, EAFF004204/EaffTmpM004204/thra/Thyroid hormone receptor alpha, EAFF004206/EaffTmpA004206/AH9.1/Probable G-protein coupled receptor AH9.1, EAFF004209/Cele-Tmp-ah9.1/AH9.1/Probable G-protein coupled receptor…
66	Scz6wRH_2;HRSCAF=24	34232	1194210	1159978	0.529	0.112652	EAFF020306/Dmel-Tmp-cg2970/STOML2/Stomatin-like protein 2, mitochondrial, EAFF020309/Hsap-Tmp-dmgdh/Dmgdh/Dimethylglycine dehydrogenase, mitochondrial, EAFF020310/Hsap-Tmp-bhmt/bhmt/Betaine-homocysteine S-methyltransferase 1, EAFF020316/Dmel-Tmp-cg10365/chac1/Glutathione-specific gamma-glutamylcyclotransferase 1 , EAFF020367/Cele-Tmp-pmt-2/NMT3/Phosphoethanolamine N-methyltransferase 3, EAFF02037…
67	Scz6wRH_2;HRSCAF=24	2282851	3556436	1273585	0.43975	0.0890692	EAFF006408/EaffTmpM006408/ATP1A1/Sodium/potassium-transporting ATPase subunit alpha, EAFF006410/EaffTmpM006410/Doc2a/Double C2-like domain-containing protein beta, EAFF026375/EaffTmpM026375/Lac/Neurotrimin, EAFF026386/Cele-Tmp-t05h4.7/CHIT1B/Endochitinase 1, EAFF026389/EaffTmpM026389/Ca9/Carbonic anhydrase 4, EAFF026910/Dmel-Tmp-per/per/Period circadian protein, EAFF026912/Dmel-Tmp-ck/ck/Myosin-V…
68	Scz6wRH_2;HRSCAF=24	4587302	5733391	1146089	0.66225	0.152994	EAFF009017/Dmel-Tmp-rpi135/Wdr24/DNA-directed RNA polymerase I subunit RPA2, EAFF009019/Hsap-Tmp-fanci/FANCI/Fanconi anemia group I protein, EAFF009023/Hsap-Tmp-c10orf2/PUS1/Twinkle protein, mitochondrial, EAFF009024/Dmel-Tmp-cg6878/romo1/Reactive oxygen species modulator 1, EAFF009025/Dmel-Tmp-mon2/mon2/Protein MON2 homolog, EAFF009029/Dmel-Tmp-clc-a/ClC a/Chloride channel protein 2, EAFF009030/…
69	Scz6wRH_2;HRSCAF=24	9575369	11618697	2043328	0.47525	0.130751	EAFF016796/Dmel-Tmp-cg6867/LAC/Lachesin, EAFF016799/Hsap-Tmp-ick/ICK/Serine/threonine-protein kinase MAK, EAFF016802/Hsap-Tmp-pipox/TTLL1/Peroxisomal sarcosine oxidase, EAFF016808/Dmel-Tmp-cg11594/Fggy/FGGY carbohydrate kinase domain-containing protein, EAFF020646/EaffTmpS020646/DHCR24/Delta(24)-sterol reductase, EAFF026533/EaffTmpB026533/svp/Steroid receptor seven-up, isoforms B/C, EAFF026535/Ea…
70	Scz6wRH_2;HRSCAF=24	11822266	13885695	2063429	0.0405	0.105006	EAFF006510/EaffTmpM006510/pxt/Chorion peroxidase, EAFF022164/EaffTmpM022164/SEMA 1A/Semaphorin-1A, EAFF022167/Dmel-Tmp-cg7872/Dnajc25/DnaJ homolog subfamily C member 25, EAFF022176/EaffTmpM022176/FBXO30/F-box only protein 40, EAFF022177/EaffTmpS022177/TM1/Tropomyosin , EAFF022185/EaffTmpM022185/ZFP36L1/Zinc finger protein 36, C3H1 type-like 1, EAFF022191/EaffTmpM022191/DAPK1/Death-associated prot…
71	Scz6wRH_2;HRSCAF=24	15508491	17565889	2057398	0.4455	0.0981146	EAFF012989/Hsap-Tmp-ngdn/TCEA2/Transcription elongation factor A protein 2, EAFF016601/EaffTmpS016601/Nphs1/Nephrin, EAFF016608/Dmel-Tmp-vha68-2/Parp16/V-type proton ATPase catalytic subunit A, EAFF016613/Hsap-Tmp-plb1/PLB1/Phospholipase B1, membrane-associated, EAFF016616/EaffTmpM016616/EaffTmpM016616/Tropomyosin, EAFF016617/EaffTmpM016617/Hgsnat/Heparan-alpha-glucosaminide N-acetyltransferase, …
72	Scz6wRH_2;HRSCAF=24	17768099	19765011	1996912	0.10075	0.156496	EAFF004981/EaffTmpM004981/prkra b/RISC-loading complex subunit TARBP2 , EAFF004984/EaffTmpM004984/ano10/Anoctamin-10, EAFF004985/Dmel-Tmp-cg4825/ptdss1/Phosphatidylserine synthase 1, EAFF004988/Dmel-Tmp-nucb1/meigo/Nucleobindin-2, EAFF004989/Hsap-Tmp-slc35d3/Slc35d3/Solute carrier family 35 member D3, EAFF004997/Hsap-Tmp-gpc6/GPC6/Glypican-6, EAFF004999/Dmel-Tmp-pdfr/Pdfr/PDF receptor, EAFF005002…
73	Scz6wRH_2;HRSCAF=24	22785392	24895780	2110388	0.12	0.168559	EAFF009981/EaffTmpM009981/UKL2/Uridine kinase-like protein 2, chloroplastic, EAFF009982/Dmel-Tmp-cg3532/Gcc2/GRIP and coiled-coil domain-containing protein 2, EAFF009990/Hsap-Tmp-ddx5/Ddx17/Probable ATP-dependent RNA helicase DDX17, EAFF009996/EaffTmpS009996/yin/Solute carrier family 15 member 2, EAFF010006/EaffTmpM010006/sirt2/NAD-dependent protein deacetylase sirtuin-2, EAFF010007/Dmel-Tmp-cg10…
74	Scz6wRH_2;HRSCAF=24	25961422	27181226	1219804	0.19275	0.159771	EAFF015753/Hsap-Tmp-zic4/zic5/Zinc finger protein ZIC 5 , EAFF015764/Hsap-Tmp-plcg1/Plcg1/1-phosphatidylinositol 4,5-bisphosphate phosphodiesterase gamma-1, EAFF015765/Dmel-Tmp-upf1/Upf1/Regulator of nonsense transcripts 1 homolog, EAFF015767/Hsap-Tmp-ankrd13d/Ankrd13d/Ankyrin repeat domain-containing protein 13D, EAFF015780/EaffTmpM015780/Treh/Trehalase, EAFF017186/EaffTmpM017186/zic5/Zinc finge…
75	Scz6wRH_2;HRSCAF=24	28722208	30104558	1382350	0.1925	0.0736184	EAFF012470/EaffTmpM012470/nhr 48/Nuclear hormone receptor family member nhr-48, EAFF012485/EaffTmpM012485/msta/Protein msta, isoform A, EAFF012491/Dmel-Tmp-loqs/prkra a/Interferon-inducible double-stranded RNA-dependent protein kinase activator A homolog A, EAFF012728/EaffTmpM012728/tdrd9/Putative ATP-dependent RNA helicase TDRD9, EAFF012729/EaffTmpM012729/spn E/Probable ATP-dependent RNA helicas…
76	Scz6wRH_2;HRSCAF=24	32345967	33709002	1363035	0.4715	0.100714	EAFF014909/Dmel-Tmp-neto/NETO1/Neuropilin and tolloid-like protein 2, EAFF014911/EaffTmpM014911/Scarb2/Lysosome membrane protein 2, EAFF014914/Dmel-Tmp-cg9990/abcG23/ABC transporter G family member 23, EAFF014919/EaffTmpM014919/GLCAK1/Glucuronokinase 1, EAFF014921/EaffTmpS014921/mex3b/RNA-binding protein MEX3B, EAFF020003/EaffTmpM020003/NKA-a-2/Na+/K+-ATPase, subunit alpha, paralog 2, EAFF020009/…
77	Scz6wRH_2;HRSCAF=24	34750798	36003916	1253118	0.183	0.116752	EAFF018190/EaffTmpA018190/unc 22/Twitchin , EAFF018192/EaffTmpM018192/EaffTmpM018192/Regulator of G-protein signaling 6, EAFF018193/Hsap-Tmp-rgs6/RGS7/Regulator of G-protein signaling 7, EAFF018199/EaffTmpM018199/Cd97/CD97 antigen, EAFF018204/EaffTmpM018204/EaffTmpM018204/Putative peroxiredoxin, EAFF018658/EaffTmpS018658/lig/Protein lingerer, EAFF018660/EaffTmpM018660/ZCWPW1/Zinc finger CW-type P…
78	Scz6wRH_2;HRSCAF=24	36056368	38049027	1992659	0.1165	0.12081	EAFF015345/EaffTmpM015345/Spon1/Spondin-1, EAFF015346/Dmel-Tmp-tsl/tsl/Torso-like protein, EAFF015356/EaffTmpM015356/ptchd1/Patched domain-containing protein 3, EAFF015357/EaffTmpA015357/Ptchd3/Patched domain-containing protein 3, EAFF015361/EaffTmpM015361/ADAMTSL3/ADAMTS-like protein 3, EAFF015365/Dmel-Tmp-cg31619/ADAMTSL1/ADAMTS-like protein 1, EAFF015367/EaffTmpM015367/ADAMTS2/ADAMTS-like prot…
79	Scz6wRH_2;HRSCAF=24	39811562	43962368	4150806	0.079	0.178525	EAFF004657/Dmel-Tmp-cg17726/NDUFAF7/NADH dehydrogenase, EAFF004658/Hsap-Tmp-dock1/DOCK1/Dedicator of cytokinesis protein 1, EAFF004659/Dmel-Tmp-haf/Cpn2/Carboxypeptidase N subunit 2, EAFF004662/Cele-Tmp-f17c8.9/aspdh/Putative L-aspartate dehydrogenase, EAFF004663/EaffTmpM004663/Tre1/Protein trapped in endoderm-1, EAFF006670/EaffTmpM006670/Kcnj8/ATP-sensitive inward rectifier potassium channel 12,…
80	Scz6wRH_2;HRSCAF=24	44949263	46903978	1954715	0.536	0.105713	EAFF004548/EaffTmpM004548/dnc/cAMP-specific 3',5'-cyclic phosphodiesterase, isoform F, EAFF004550/EaffTmpM004550/Pde4d/cAMP-specific 3',5'-cyclic phosphodiesterase, isoform F, EAFF004551/EaffTmpM004551/znf367/Zinc finger protein 367, EAFF004552/EaffTmpM004552/RF 0381/Ankyrin repeat domain-containing protein 65, EAFF004558/Cele-Tmp-f35g2.2/Isoc2a/Isochorismatase domain-containing protein 2A, mitoc…
81	Scz6wRH_2;HRSCAF=24	48576615	50687530	2110915	0.18	0.133475	EAFF005116/EaffTmpM005116/DPEP1/Putative dipeptidase CPSG 03667, EAFF005118/EaffTmpM005118/ARSI/Arylsulfatase I, EAFF005119/Hsap-Tmp-rdh12/RDH12/Retinol dehydrogenase 12, EAFF005123/Hsap-Tmp-stk40/STK40/Serine/threonine-protein kinase 40, EAFF014201/Dmel-Tmp-l(1)g0320/ssr1/Translocon-associated protein subunit alpha, EAFF014207/EaffTmpM014207/SLMAP/Sarcolemmal membrane-associated protein, EAFF014…
82	Scz6wRH_2;HRSCAF=24	50794361	52842026	2047665	0.06175	0.135207	EAFF001467/EaffTmpM001467/FR/FMRFamide receptor, EAFF001475/Dmel-Tmp-cwo/hey2/Hairy/enhancer-of-split related with YRPW motif protein 2, EAFF001477/EaffTmpA001477/med26/hypothetical protein DAPPUDRAFT 306247, EAFF001478/Hsap-Tmp-ncaph/ncaph/Condensin complex subunit 2, EAFF001479/Dmel-Tmp-cg8939/FTSJ3/pre-rRNA processing protein FTSJ3 , EAFF001480/EaffTmpM001480/Rbbp6/E3 ubiquitin-protein ligase …
83	Scz6wRH_2;HRSCAF=24	52187829	55109758	2921929	0.229	0.118901	EAFF001543/Hsap-Tmp-wdr48/jockey\pol/RNA-directed DNA polymerase from mobile element jockey, EAFF001543/Hsap-Tmp-wdr48/WDR48/Phosphatidate phosphatase PPAPDC1A, EAFF001553/EaffTmpM001553/MYC/Myc protein, EAFF001560/EaffTmpM001560/glmU/Tubulin alpha chain, EAFF001562/EaffTmpM001562/S/Protein Star, EAFF001567/EaffTmpM001567/Trpm1/Transient receptor potential cation channel subfamily M member 1, EAF…
84	Scz6wRH_2;HRSCAF=24	55977208	56960874	983666	0.7615	0.199051	EAFF022413/Hsap-Tmp-march5/41337/E3 ubiquitin-protein ligase MARCH5, EAFF022415/Hsap-Tmp-ssrp1/Ssrp/FACT complex subunit Ssrp1, EAFF022416/EaffTmpB022416/Ssrp/U1 small nuclear ribonucleoprotein C , EAFF022426/EaffTmpM022426/Tret1 2/Facilitated trehalose transporter Tret1-2 homolog , EAFF022429/EaffTmpM022429/FGFR1/Tyrosine-protein kinase transforming protein Fps, EAFF022430/EaffTmpM022430/PLG/Pla…
85	Scz6wRH_2;HRSCAF=24	56742054	58018417	1276363	0.048	0.146311	EAFF010642/Dmel-Tmp-osp/osp/Protein outspread, EAFF010648/EaffTmpS010648/GRIA2/Glutamate receptor 1, EAFF010651/Cele-Tmp-nol-6/Rpl23/Nucleolar protein 6, EAFF010652/Dmel-Tmp-sw/sw/Cytoplasmic dynein 1 intermediate chain, EAFF010659/Hsap-Tmp-c1d/C1D/Nuclear nucleic acid-binding protein C1D, EAFF010661/EaffTmpM010661/su(s)/Protein suppressor of sable, EAFF010668/Hsap-Tmp-cachd1/CACHD1/VWFA and cach…
86	Scz6wRH_2;HRSCAF=24	58079293	62462892	4383599	0.082	0.177504	EAFF005286/Hsap-Tmp-pde4d/Pde4d/cAMP-specific 3',5'-cyclic phosphodiesterase 4D, EAFF005294/EaffTmpS005294/ASF1/DNA excision repair protein ERCC-8, EAFF005295/Hsap-Tmp-porcn/PORCN/Protein-cysteine N-palmitoyltransferase porcupine, EAFF005297/EaffTmpM005297/EaffTmpM005297/Y+L amino acid transporter 2, EAFF005299/Dmel-Tmp-sgl/sgl/UDP-glucose 6-dehydrogenase, EAFF005304/EaffTmpM005304/CdGAPr/GTPase-…
87	Scz6wRH_2;HRSCAF=24	64938971	66874264	1935293	0.089	0.116925	EAFF009441/Hsap-Tmp-rabggtb/FAM91A1/Geranylgeranyl transferase type-2 subunit beta, EAFF009442/Dmel-Tmp-cg5703/F53F4.10/Probable NADH dehydrogenase, EAFF009447/Dmel-Tmp-mep-1/Dmel Tmp mep 1/MOG interacting and ectopic P-granules protein 1, EAFF009449/EaffTmpA009449/RDH13/Retinol dehydrogenase 13, EAFF009456/Hsap-Tmp-rnaseh2a/RNASEH2A/Ribonuclease H2 subunit A, EAFF009458/Dmel-Tmp-ewg/Dmel Tmp ewg…
88	Scz6wRH_2;HRSCAF=24	66905686	68142564	1236878	0.7775	0.209916	EAFF018165/EaffTmpM018165/SVEP1/Sushi, von Willebrand factor type A, EGF and pentraxin domain-containing protein 1, EAFF018170/EaffTmpM018170/EaffTmpM018170/Uncharacterized abhydrolase domain-containing protein DDB G0269086, EAFF018171/Hsap-Tmp-tmtc2/Tmtc2/Transmembrane and TPR repeat-containing protein 2, EAFF018177/EaffTmpM018177/F11/Suppressor of tumorigenicity 14 protein homolog, EAFF018178/E…
89	Scz6wRH_2;HRSCAF=24	69108277	70426626	1318349	0.41025	0.0995375	EAFF015209/Hsap-Tmp-rbl1/RBL1/Retinoblastoma-like protein 1, EAFF015210/EaffTmpA015210/EaffTmpA015210/6-phosphofructo-2-kinase/fructose-2,6-bisphosphatase, EAFF015213/EaffTmpM015213/CPN1/Carboxypeptidase N catalytic chain, EAFF015217/EaffTmpS015217/IQCA1/IQ and AAA domain-containing protein 1, EAFF015219/Dmel-Tmp-cg16789/Iqca1/IQ and AAA domain-containing protein 1, EAFF015221/Dmel-Tmp-pkcdelta/P…
90	Scz6wRH_2;HRSCAF=24	71409881	74214696	2804815	0.16675	0.114849	EAFF008761/EaffTmpM008761/GABBR2/Gamma-aminobutyric acid type B receptor subunit 2, EAFF008764/EaffTmpM008764/GABBR2/Gamma-aminobutyric acid type B receptor subunit 2, EAFF010320/Dmel-Tmp-stj/Cacna2d4/Voltage-dependent calcium channel subunit alpha-2/delta-4, EAFF010321/Dmel-Tmp-bzd/smyd2a/SET and MYND domain-containing protein, EAFF010322/EaffTmpM010322/aldh9a1a/Betaine aldehyde dehydrogenase, E…
91	Scz6wRH_2;HRSCAF=24	75063522	76421481	1357959	0.372	0.129129	EAFF000898/Hsap-Tmp-colgalt1/AGAP012208/Procollagen galactosyltransferase 2, EAFF000901/EaffTmpM000901/Iqsec1/IQ motif and SEC7 domain-containing protein 1, EAFF000902/EaffTmpA000902/IQSEC1/IQ motif and SEC7 domain-containing protein 1, EAFF000903/EaffTmpM000903/GRID1/Glutamate receptor ionotropic, delta-1, EAFF000913/EaffTmpM000913/EaffTmpM000913/Unknown (protein for IMAGE:7797355), EAFF000914/E…
92	Scz6wRH_2;HRSCAF=24	77972448	81546006	3573558	0.3295	0.0973185	EAFF007990/EaffTmpM007990/RHBG1/Ammonium transporter Rh type B, EAFF007995/EaffTmpM007995/ZNF112/Zinc finger protein 112, EAFF007998/EaffTmpM007998/ZNF778/Endothelial zinc finger protein induced by tumor necrosis factor alpha, EAFF007999/EaffTmpM007999/ZNF19/Zinc finger protein 19, EAFF011961/EaffTmpM011961/SLCO4A1/Solute carrier organic anion transporter family member 4A1, EAFF011964/EaffTmpM011…
93	Scz6wRH_2;HRSCAF=24	81638354	83046695	1408341	0.1915	0.0916402	EAFF009794/EaffTmpM009794/lolal/Longitudinals lacking protein-like, EAFF009798/Dmel-Tmp-barc/Htatsf1/HIV Tat-specific factor 1 homolog, EAFF009799/Dmel-Tmp-cg14971/Slc35c2/Solute carrier family 35 member C2, EAFF009805/EaffTmpA009805/sls/Titin, EAFF013456/EaffTmpM013456/Gls/Glutaminase kidney isoform, mitochondrial, EAFF013457/Dmel-Tmp-cg42708/Gls/Glutaminase kidney isoform, mitochondrial, EAFF01…
94	Scz6wRH_2;HRSCAF=24	83076681	84926784	1850103	0.2825	0.126507	EAFF010908/EaffTmpM010908/DHAR4/Putative glutathione S-transferase DHAR4, EAFF010910/Hsap-Tmp-ctdspl2/CTDSPL2/CTD small phosphatase-like protein 2, EAFF010916/Hsap-Tmp-znf704/znf395/Zinc finger protein 395, EAFF010922/EaffTmpM010922/NBC/Na+, HCO3- cotransporter, EAFF010923/EaffTmpM010923/Slc7a7/Y+L amino acid transporter 1, EAFF010924/EaffTmpM010924/SLC7A8/Large neutral amino acids transporter sm…
95	Scz6wRH_2;HRSCAF=24	85299081	87414502	2115421	0.6375	0.141796	EAFF019121/Dmel-Tmp-eip75b/E75/Nuclear hormone receptor E75, EAFF019123/Hsap-Tmp-dctn4/DCTN4/Dynactin subunit 4, EAFF019124/EaffTmpM019124/Taf2/Transcription initiation factor TFIID subunit 2, EAFF019125/Dmel-Tmp-nf1/Nf1/Neurofibromin, EAFF019130/Hsap-Tmp-pstk/Pstk/L-seryl-tRNA(Sec) kinase, EAFF019131/Dmel-Tmp-actr13e/ACTR6/Actin-related protein 6, EAFF019133/Hsap-Tmp-c9orf114/SPOUT1/Putative met…
96	Scz6wRH_2;HRSCAF=24	88229217	89604772	1375555	0.11925	0.160898	EAFF012015/Dmel-Tmp-kis/CHD6/Chromodomain-helicase-DNA-binding protein 6, EAFF012017/EaffTmpA012017/Samd7/Sterile alpha motif domain-containing protein 7, EAFF012022/Dmel-Tmp-fus/fus/RNA-binding protein fusilli, EAFF012026/Hsap-Tmp-scaper/EMC1/S phase cyclin A-associated protein in the endoplasmic reticulum, EAFF012027/EaffTmpA012027/EaffTmpA012027/Venom carboxylesterase-6, EAFF012028/Hsap-Tmp-an…
97	Scz6wRH_2;HRSCAF=24	90531238	93221772	2690534	0.268	0.169006	EAFF008217/EaffTmpM008217/Usp4/Ubiquitin carboxyl-terminal hydrolase 4, EAFF008220/Cele-Tmp-ger-1/TSTA3/GDP-L-fucose synthase, EAFF008223/Dmel-Tmp-arm/arm/Armadillo segment polarity protein, EAFF008232/EaffTmpM008232/PRN1/Pirin-1, EAFF008233/Hsap-Tmp-pir/Hsap Tmp pir/Pirin-like protein, EAFF008236/EaffTmpM008236/PCSK2/PREDICTED: neuroendocrine convertase 2-like, EAFF008237/Dmel-Tmp-amon/PCSK2/Neu…
98	Scz6wRH_2;HRSCAF=24	94215706	95519475	1303769	0.142	0.0940523	EAFF004877/EaffTmpM004877/EaffTmpM004877/Venom dipeptidyl peptidase 4, EAFF004881/EaffTmpM004881/pyx/Transient receptor potential channel pyrexia, EAFF004886/Hsap-Tmp-htt/Htt/Huntingtin, EAFF004887/EaffTmpA004887/Smox/Spermine oxidase, EAFF004890/EaffTmpM004890/HTT/huntingtons disease protein huntingtin, putative, EAFF004893/EaffTmpM004893/COASY/Bifunctional coenzyme A synthase, EAFF004898/EaffTm…
99	Scz6wRH_2;HRSCAF=24	98569080	100540369	1971289	0.231	0.125341	EAFF010218/EaffTmpM010218/Ehmt1/Transient receptor potential cation channel protein painless, EAFF010226/EaffTmpM010226/cnc/Segmentation protein cap'n'collar, EAFF010233/EaffTmpM010233/Smyd3/SET and MYND domain-containing protein 4, EAFF010239/EaffTmpM010239/Khdrbs3/KH domain-containing, RNA-binding, signal transduction-associated protein 3, EAFF010241/EaffTmpM010241/FucTC/Alpha-(1,3)-fucosyltran…
100	Scz6wRH_2;HRSCAF=24	101450110	105601710	4151600	0.1675	0.131416	EAFF008031/Hsap-Tmp-aamp/cdc123/Cell division cycle protein 123 homolog, EAFF008039/Hsap-Tmp-hexdc/U2af38/Hexosaminidase D, EAFF008041/Dmel-Tmp-cg1550/DRG2/Tubulin-tyrosine ligase-like protein 12, EAFF008042/Dmel-Tmp-btz/casc3/Protein CASC3, EAFF008043/EaffTmpM008043/Tret1 2/Pleckstrin homology domain-containing family F member 2, EAFF008051/EaffTmpM008051/Npr1/Atrial natriuretic peptide receptor…
101	Scz6wRH_2;HRSCAF=24	106151423	109194573	3043150	0.1415	0.132192	EAFF016495/Hsap-Tmp-svil/Svil/Supervillin, EAFF016502/Dmel-Tmp-snap/alphaSnap/Soluble NSF attachment protein, EAFF016503/Dmel-Tmp-cg9132/CG9132/NECAP-like protein CG9132, EAFF016508/EaffTmpM016508/Slc4a8/Acid trehalase-like protein 1, EAFF018703/Dmel-Tmp-peb/RREB1/Ras-responsive element-binding protein 1, EAFF018704/EaffTmpM018704/Gsta4/Glutathione S-transferase A4, EAFF018705/EaffTmpM018705/GST1…
102	Scz6wRH_2;HRSCAF=24	111019460	113855864	2836404	0.15725	0.129759	EAFF013011/EaffTmpM013011/EaffTmpM013011/Insulin-like peptide receptor, EAFF015315/EaffTmpM015315/trpa 1/Transient receptor potential cation channel subfamily A member 1 homolog, EAFF018332/Dmel-Tmp-cg32164/RpS10/Importin-4, EAFF018333/EaffTmpM018333/Pikfyve/1-phosphatidylinositol 3-phosphate 5-kinase, EAFF018336/Cele-Tmp-ppk-3/FAB1/1-phosphatidylinositol 3-phosphate 5-kinase FAB1, EAFF018339/Hsa…
103	Scz6wRH_2;HRSCAF=24	113964650	117592374	3627724	0.174	0.126154	EAFF007913/Dmel-Tmp-brp/ERC2/ELKS/Rab6-interacting/CAST family member 1, EAFF007921/EaffTmpS007921/ADAMTS2/A disintegrin and metalloproteinase with thrombospondin motifs 2, EAFF007924/EaffTmpM007924/Lvrn/Aminopeptidase Q, EAFF007926/EaffTmpM007926/EaffTmpM007926/aminopeptidase N isoform 1, EAFF007928/EaffTmpM007928/Rbp6/RNA-binding protein Musashi homolog Rbp6 , EAFF007929/EaffTmpM007929/Rbp6/RNA…
104	Scz6wRH_2;HRSCAF=24	119094938	121092131	1997193	0.474	0.0948887	EAFF019988/EaffTmpM019988/l(2)efl/Protein lethal(2)essential for life, EAFF019989/EaffTmpM019989/Slc6a1/Sodium- and chloride-dependent GABA transporter 1, EAFF019990/EaffTmpM019990/SLC6A13/Sodium- and chloride-dependent GABA transporter 1, EAFF019992/Dmel-Tmp-cg5044/hibch/3-hydroxyisobutyryl-CoA hydrolase, mitochondrial, EAFF019994/EaffTmpM019994/Siah1/E3 ubiquitin-protein ligase SINAT2, EAFF0199…
105	Scz6wRH_2;HRSCAF=24	122785071	123740372	955301	0.1725	0.157391	EAFF012827/Dmel-Tmp-rhogapp190/RhoGAPp190/Rho GTPase-activating protein 190, EAFF012828/EaffTmpM012828/RhoGAPp190/Rho GTPase-activating protein 190, EAFF012837/EaffTmpM012837/bath 43/TD and POZ domain-containing protein 3, EAFF012839/EaffTmpM012839/tyw1/S-adenosyl-L-methionine-dependent tRNA 4-demethylwyosine synthase, EAFF013263/EaffTmpM013263/Nup62/Nuclear pore glycoprotein p62, EAFF013267/Dmel…
106	Scz6wRH_2;HRSCAF=24	124980363	126410386	1430023	0.0735	0.14638	EAFF007900/Hsap-Tmp-ptpn12/Ptpn12/Tyrosine-protein phosphatase non-receptor type 12, EAFF018615/EaffTmpM018615/CIT/Citron Rho-interacting kinase, EAFF018619/EaffTmpM018619/CIT/Citron Rho-interacting kinase, EAFF018624/Dmel-Tmp-erf1/eRF1/Eukaryotic peptide chain release factor subunit 1, EAFF018627/Hsap-Tmp-onecut1/Onecut1/Hepatocyte nuclear factor 6, EAFF018629/Dmel-Tmp-uro/UOX/PREDICTED: uricase…
107	Scz6wRH_2;HRSCAF=24	126473836	128451867	1978031	0.28325	0.128951	EAFF014794/EaffTmpM014794/Gld/Glucose dehydrogenase, EAFF014795/EaffTmpM014795/Gld/Glucose dehydrogenase, EAFF014796/EaffTmpM014796/Gld/Glucose dehydrogenase, EAFF014805/Dmel-Tmp-trh/TPH1/Tryptophan 5-hydroxylase 1, EAFF014809/Dmel-Tmp-cyp18a1/Cyp18a1/Cytochrome P450 18a1, EAFF014813/EaffTmpM014813/PIM3/Serine/threonine-protein kinase pim-3, EAFF014814/EaffTmpA014814/PIM3/Serine/threonine-protein…
108	Scz6wRH_2;HRSCAF=24	130100838	136681352	6580514	0.4485	0.115632	EAFF009471/EaffTmpM009471/KLK3/Chymotrypsin-like elastase family member 2A, EAFF009472/EaffTmpS009472/SMYD4/SET and MYND domain-containing protein DDB G0292140, EAFF009492/EaffTmpM009492/Atpalpha/Potassium-transporting ATPase alpha chain 2, EAFF009494/Hsap-Tmp-cltc/CLTC/Clathrin heavy chain 1, EAFF009500/EaffTmpM009500/acr 16/Neuronal acetylcholine receptor subunit alpha-10, EAFF009514/Hsap-Tmp-p…
109	Scz6wRH_2;HRSCAF=24	137037512	138908485	1870973	0.243	0.14852	EAFF015399/Dmel-Tmp-fne/elavl2/ELAV-like protein 4, EAFF015400/EaffTmpS015400/Pls3/Plastin-2, EAFF015401/Dmel-Tmp-fim/Pls3/Plastin-3, EAFF015402/Hsap-Tmp-rnf11/RNF11/RING finger protein 11, EAFF015403/EaffTmpM015403/bcsl1b/Probable mitochondrial chaperone BCS1-B, EAFF015409/EaffTmpM015409/Ddi2/Protein DDI1 homolog 2, EAFF015411/EaffTmpM015411/BTAF1/TATA-binding protein-associated factor 172, EAFF…
110	Scz6wRH_2;HRSCAF=24	138929889	140305170	1375281	0.137	0.11143	EAFF023178/EaffTmpM023178/nas 5/Zinc metalloproteinase nas-5, EAFF023882/EaffTmpM023882/prel/GPI ethanolamine phosphate transferase 3, EAFF023884/Hsap-Tmp-pigo/PIGO/GPI ethanolamine phosphate transferase 3, EAFF023886/EaffTmpM023886/Tbc1d8b/TBC1 domain family member 8B, EAFF023887/Hsap-Tmp-tbc1d9/TBC1D9/TBC1 domain family member 9, EAFF023889/EaffTmpM023889/Usp24/Ubiquitin carboxyl-terminal hydro…
111	Scz6wRH_23;HRSCAF=98	33713952	35481617	1767665	0.2145	0.133939	EAFF005572/Dmel-Tmp-ergic53/Lman1/Protein ERGIC-53, EAFF005577/EaffTmpM005577/Cela2a/Venom serine protease Bi-VSP, EAFF005596/EaffTmpM005596/ZFP69B/Zinc finger protein ZFP69B, EAFF005598/Dmel-Tmp-znt63c/MTP8/Metal tolerance protein 8, EAFF006352/EaffTmpM006352/kcnq1/Potassium voltage-gated channel subfamily KQT member 1, EAFF006353/EaffTmpM006353/EaffTmpM006353/Carboxypeptidase A2, EAFF006355/Dme…
112	Scz6wRH_23;HRSCAF=98	36441067	38040771	1599704	0.725	0.089825	EAFF001968/EaffTmpM001968/KCNB2/Potassium voltage-gated channel subfamily B member 2, EAFF001969/EaffTmpM001969/Shab/Potassium voltage-gated channel subfamily B member 1, EAFF001972/Dmel-Tmp-hn/Hn/Protein henna, EAFF001976/Hsap-Tmp-ficd/FICD/Adenosine monophosphate-protein transferase FICD homolog, EAFF001978/EaffTmpM001978/v1g194562/Transmembrane emp24 domain-containing protein, EAFF001980/Dmel-…
113	Scz6wRH_23;HRSCAF=98	58087278	59292011	1204733	0.4415	0.0804689	EAFF003164/EaffTmpM003164/Dis3l/DIS3-like exonuclease 1, EAFF003165/Hsap-Tmp-bok/dis3l/DIS3-like exonuclease 1, EAFF003167/EaffTmpS003167/DIO3/Type III iodothyronine deiodinase, EAFF003169/EaffTmpM003169/AK-kargs/Arginine kinase, EAFF003170/EaffTmpM003170/Pik3c2a/Phosphatidylinositol 4-phosphate 3-kinase C2 domain-containing subunit alpha, EAFF003172/EaffTmpM003172/setd7/Histone-lysine N-methyltr…
114	Scz6wRH_23;HRSCAF=98	71416540	72398156	981616	0.20625	0.0995578	EAFF009813/Hsap-Tmp-mgat4a/MGAT4A/Alpha-1,3-mannosyl-glycoprotein 4-beta-N-acetylglucosaminyltransferase A, EAFF018928/EaffTmpM018928/MGAT4B/Alpha-1,3-mannosyl-glycoprotein 4-beta-N-acetylglucosaminyltransferase B, EAFF018932/EaffTmpM018932/AAEL003512/Aquaporin AQPAe.a, EAFF018933/Hsap-Tmp-gatad1/Hsap Tmp gatad1/GATA zinc finger domain-containing protein 1, partial, EAFF018935/Dmel-Tmp-ent3/SLC29…
115	Scz6wRH_23;HRSCAF=98	75450000	77158368	1708368	0.5385	0.134149	EAFF003479/EaffTmpM003479/NAV3/Neuron navigator 3, EAFF008378/EaffTmpM008378/EaffTmpM008378/Juvenile hormone esterase, EAFF008385/EaffTmpB008385/LPP/Lipoma-preferred partner homolog, EAFF008387/EaffTmpM008387/KLHL18/Kelch-like protein 18, EAFF008388/EaffTmpM008388/KLHL18/Kelch-like protein 18, EAFF008389/Dmel-Tmp-cg1418/RABAC1/Prenylated Rab acceptor protein 1, EAFF008392/EaffTmpM008392/ABDA/Home…
116	Scz6wRH_23;HRSCAF=98	86547034	87762265	1215231	0.35775	0.111216	EAFF018971/EaffTmpM018971/CSNK1E/Casein kinase I isoform delta, EAFF018973/EaffTmpM018973/Acsl4/Long-chain-fatty-acid-CoA ligase 4, EAFF018974/EaffTmpM018974/Acsl3/Long-chain-fatty-acid-CoA ligase 3, EAFF018982/EaffTmpM018982/PKC1/Protein kinase C, EAFF018986/EaffTmpM018986/bicc1 b/Protein bicaudal C homolog 1-B, EAFF018988/Dmel-Tmp-cg43674/ZFAND5/AN1-type zinc finger protein 5, EAFF018989/Dmel-T…
117	Scz6wRH_23;HRSCAF=98	88489358	89613183	1123825	0.378	0.101676	EAFF012589/Hsap-Tmp-apod/APOD/Apolipoprotein D, EAFF012594/EaffTmpM012594/MYLK/stretchin-Mlck, partial, EAFF012596/EaffTmpA012596/MYLK/Myosin light chain kinase, smooth muscle, EAFF012597/EaffTmpM012597/ACSBG2/Long-chain-fatty-acid-CoA ligase ACSBG2, EAFF012598/EaffTmpM012598/ACSBG1/Long-chain-fatty-acid-CoA ligase ACSBG1, EAFF012600/EaffTmpA012600/ACSBG2/Long-chain-fatty-acid-CoA ligase ACSBG2, …
118	Scz6wRH_23;HRSCAF=98	89189882	90887665	1697783	0.0625	0.143083	EAFF012583/EaffTmpM012583/NPR2/Atrial natriuretic peptide receptor 2, EAFF012584/EaffTmpM012584/Npr2/Atrial natriuretic peptide receptor 2, EAFF012589/Hsap-Tmp-apod/APOD/Apolipoprotein D, EAFF012594/EaffTmpM012594/MYLK/stretchin-Mlck, partial, EAFF012596/EaffTmpA012596/MYLK/Myosin light chain kinase, smooth muscle, EAFF012597/EaffTmpM012597/ACSBG2/Long-chain-fatty-acid-CoA ligase ACSBG2, EAFF0125…
119	Scz6wRH_23;HRSCAF=98	94232614	95630921	1398307	0.43025	0.0724227	EAFF009115/EaffTmpM009115/Plxna4/Plexin-A4, EAFF009116/Dmel-Tmp-plexa/PLXNA4/Plexin-A4, EAFF009117/Dmel-Tmp-rrp1/apex1/DNA-(apurinic or apyrimidinic site) lyase, EAFF009118/EaffTmpA009118/HIP1/Huntingtin-interacting protein 1, EAFF009120/Hsap-Tmp-hip1/HIP1/Huntingtin-interacting protein 1, EAFF009123/EaffTmpM009123/pycr3/Pyrroline-5-carboxylate reductase 3, EAFF009138/EaffTmpM009138/SLC2A13/Proto…
120	Scz6wRH_23;HRSCAF=98	121488154	122593572	1105418	0.565	0.146917	EAFF001065/Dmel-Tmp-cg6406/csgA/C-factor, EAFF001069/Dmel-Tmp-sif/sif/Protein still life, isoforms C/SIF type 2, EAFF001071/EaffTmpM001071/sif/Protein still life, isoforms C/SIF type 2, EAFF001073/EaffTmpM001073/sif/Protein still life, isoform SIF type 1, EAFF001076/EaffTmpM001076/ZNF235/PR domain zinc finger protein 1, EAFF001077/Hsap-Tmp-cacul1/Cacul1/CDK2-associated and cullin domain-containin…
121	Scz6wRH_23;HRSCAF=98	127016283	127950228	933945	0.7075	0.127479	EAFF011259/EaffTmpM011259/HHT3/Histone H3.3, EAFF026394/EaffTmpA026394/Pde6/cGMP-specific 3',5'-cyclic phosphodiesterase , EAFF026398/EaffTmpM026398/Pde6/cGMP-specific 3',5'-cyclic phosphodiesterase

## Sheet: Supplementary Data 2
Supplementary Data 2. Significantly enriched gene ontology (GO) terms for SNPs underlying selected haplotype blocks. Analysis performed using Gowinda (Kofler, R. & Schlötterer 2012).
Rows highlighted in green indicate GO terms associated with ion-transport and osmoregulation.
p-value indicates the one-sided p-value calculated using the empirical null distribution from 10,000 simulations.
FDR-adjusted p-value used the empirical FDR correction for multiple testing as described in 'Elements of Statistical Learning' (2009): Trevor Hastie, Robert Tibshirani and Jerome Friedman, 2nd edition, pp687-690, (http://www-stat.stanford.edu/~tibs/ElemStatLearn/)
Kofler, R. & Schlötterer , C. Gowinda: unbiased analysis of gene set enrichment for genome-wide association studies. Bioinformatics 28, 2084-2085, doi:10.1093/bioinformatics/bts315 (2012).
GO Term	Description	p-value	FDR-adjusted p-value	Associated gene models
GO:0001764	neuron migration	0.0001	0.00569231	eaff013887,eaff009167,eaff009172,eaff009170,eaff024354,eaff024355,eaff024352,eaff018020,eaff024950,eaff024969,eaff018016,eaff018018,eaff017997,eaff029513,eaff025393,eaff020951,eaff004005,eaff015975,eaff007041,eaff011906,eaff029005,eaff023709,eaff020436,eaff023717,eaff001932,eaff008906,eaff008907,eaff016777,eaff027229,eaff006797
GO:0031748	D1 dopamine receptor binding	0.0001	0.00569231	eaff024535,eaff003886,eaff010544,eaff014055,eaff015996,eaff015995,eaff015994,eaff029038,eaff016388
GO:1902476	chloride transmembrane transport	0.0001	0.00569231	eaff027807,eaff009565,eaff009563,eaff023617,eaff014716,eaff027157,eaff027156,eaff028646,eaff007748,eaff007749,eaff028211,eaff028212,eaff013527,eaff013586,eaff014687,eaff027517,eaff022473,eaff003960,eaff010629,eaff027201,eaff016340,eaff021938,eaff021939
GO:0030432	peristalsis	0.0001	0.00569231	eaff010544,eaff016059,eaff004005,eaff014055,eaff001720
GO:0048515	spermatid differentiation	0.0001	0.00569231	eaff018281,eaff003807,eaff017631,eaff016546,eaff015696,eaff015695
GO:1903712	cysteine transmembrane transport	0.0001	0.00569231	eaff027807,eaff007748,eaff007749,eaff013586
GO:0051897	positive regulation of protein kinase B signaling	0.0001	0.00569231	eaff024535,eaff023616,eaff024753,eaff024754,eaff024773,eaff017997,eaff013525,eaff025323,eaff025324,eaff013108,eaff029275,eaff029273,eaff029272,eaff029051,eaff003926,eaff011906,eaff019883,eaff023709,eaff009660
GO:0014824	artery smooth muscle contraction	0.0001	0.00569231	eaff016068,eaff016067,eaff016065,eaff016064,eaff016063
GO:0060079	excitatory postsynaptic potential	0.0001	0.00569231	eaff009182,eaff021437,eaff022331,eaff014632,eaff015985,eaff015997,eaff027726,eaff023127,eaff015998,eaff003780,eaff027095,eaff027092,eaff023777,eaff010629,eaff007248,eaff015689,eaff016777,eaff015486,eaff015485,eaff021939
GO:2000344	positive regulation of acrosome reaction	0.0001	0.00569231	eaff017837,eaff017838,eaff009563,eaff016068,eaff016067,eaff016065,eaff016064,eaff016063,eaff027517,eaff022473,eaff010629,eaff021939
GO:0005879	axonemal microtubule	0.0001	0.00569231	eaff018020,eaff024753,eaff024754,eaff018018,eaff029275,eaff029273,eaff029272
GO:0015227	acyl carnitine transmembrane transporter activity	0.0001	0.00569231	eaff006905,eaff009576
GO:0016595	glutamate binding	0.0001	0.00569231	eaff027807,eaff009563,eaff023617,eaff021437,eaff018293,eaff022331,eaff020934,eaff007748,eaff007749,eaff028211,eaff015997,eaff027726,eaff015998,eaff013586,eaff027095,eaff027092,eaff023777,eaff022467,eaff022466,eaff015486,eaff015485,eaff021939
GO:0008068	extracellularly glutamate-gated chloride channel activity	0.0001	0.00569231	eaff009182,eaff009563,eaff023617,eaff028211,eaff028212,eaff022473,eaff010629,eaff007248,eaff016340,eaff021939
GO:0060361	flight	0.0001	0.00569231	eaff003840,eaff004020,eaff029709,eaff022909,eaff003769,eaff003902,eaff009426,eaff027687,eaff027688,eaff025270
GO:0030534	adult behavior	0.0001	0.00569231	eaff027807,eaff009173,eaff009565,eaff021437,eaff006852,eaff025391,eaff020934,eaff007748,eaff007749,eaff028457,eaff013527,eaff013539,eaff015997,eaff015998,eaff013586,eaff027095,eaff027092,eaff023777,eaff009253,eaff022467,eaff022466,eaff011912,eaff009414,eaff014127,eaff014128
GO:0016263	glycoprotein-N-acetylgalactosamine 3-beta-galactosyltransferase activity	0.0001	0.00569231	eaff003801,eaff019567,eaff003799
GO:0106134	positive regulation of cardiac muscle cell contraction	0.0001	0.00569231	eaff016068,eaff016067,eaff016065,eaff016064,eaff016063
GO:1902616	acyl carnitine transmembrane transport	0.0001	0.00569231	eaff006905,eaff009576
GO:0004890	GABA-A receptor activity	0.0001	0.00569231	eaff009563,eaff014716,eaff027157,eaff027156,eaff028646,eaff015340,eaff013527,eaff013528,eaff003930,eaff010629,eaff021939
GO:1990269	RNA polymerase II C-terminal domain phosphoserine binding	0.0001	0.00569231	eaff026744,eaff027395,eaff027394
GO:1904315	transmitter-gated ion channel activity involved in regulation of postsynaptic membrane potential	0.0001	0.00569231	eaff009565,eaff009563,eaff021437,eaff022331,eaff014716,eaff027157,eaff027156,eaff028211,eaff013527,eaff015997,eaff027726,eaff015998,eaff027517,eaff027095,eaff027092,eaff023777,eaff022473,eaff010629,eaff015486,eaff015485,eaff021939
GO:0034651	cortisol biosynthetic process	0.0001	0.00569231	eaff016068,eaff016067,eaff016065,eaff016064,eaff016063
GO:0007218	neuropeptide signaling pathway	0.0001	0.00569231	eaff009565,eaff009563,eaff016059,eaff004005,eaff004006,eaff028211,eaff015964,eaff014634,eaff001720,eaff027517,eaff028199,eaff022473,eaff010629,eaff028162,eaff025272,eaff015479,eaff025295,eaff021938,eaff021939
GO:0016934	extracellularly glycine-gated chloride channel activity	0.0001	0.00569231	eaff009565,eaff009563,eaff028211,eaff027517,eaff022473,eaff010629,eaff016340,eaff021938,eaff021939
GO:0016935	glycine-gated chloride channel complex	0.0001	0.00569231	eaff009563,eaff028211,eaff027517,eaff022473,eaff010629,eaff016340,eaff021938,eaff021939
GO:0008307	structural constituent of muscle	0.0001	0.00569231	eaff003840,eaff027379,eaff004020,eaff029709,eaff020905,eaff026472,eaff003769,eaff003902,eaff018597,eaff009426,eaff027687,eaff027688,eaff025270
GO:0008217	regulation of blood pressure	0.0001	0.00569231	eaff015872,eaff022530,eaff029174,eaff024959,eaff004020,eaff016059,eaff023174,eaff029709,eaff019966,eaff004000,eaff004003,eaff004005,eaff020063,eaff020060,eaff020064,eaff014634,eaff014635,eaff003769,eaff029038,eaff028198,eaff010474,eaff028595,eaff016388,eaff027678
GO:0033229	cysteine transmembrane transporter activity	0.0001	0.00569231	eaff027807,eaff007748,eaff007749,eaff013586
GO:0007567	parturition	0.0001	0.00569231	eaff024355,eaff025391,eaff018300,eaff015479,eaff016104
GO:0043116	negative regulation of vascular permeability	0.0001	0.00569231	eaff001859,eaff024355,eaff019520,eaff019519
GO:1990575	mitochondrial L-ornithine transmembrane transport	0.0001	0.00569231	eaff006905,eaff009576
GO:0007306	eggshell chorion assembly	0.0001	0.00569231	eaff001743,eaff001742,eaff025243
GO:0019233	sensory perception of pain	0.0001	0.00569231	eaff013453,eaff013451,eaff013452,eaff010544,eaff003808,eaff009590,eaff016059,eaff016068,eaff016065,eaff016064,eaff016063,eaff023173,eaff020937,eaff014055,eaff020063,eaff020060,eaff020064,eaff014634,eaff013576,eaff026650,eaff003781,eaff028198,eaff028199,eaff015689,eaff015479,eaff025295
GO:0022852	glycine-gated chloride ion channel activity	0.0001	0.00569231	eaff009565,eaff009563,eaff014716,eaff028211,eaff013527,eaff013528,eaff027517,eaff022473,eaff010629,eaff016340,eaff021938,eaff021939
GO:0032280	symmetric synapse	0.0001	0.00569231	eaff024753,eaff024754,eaff029275,eaff029273,eaff029272,eaff020451
GO:0032279	asymmetric synapse	0.0001	0.00569231	eaff024753,eaff024754,eaff020937,eaff013576,eaff013575,eaff029275,eaff029273,eaff029272,eaff025272
GO:0032342	aldosterone biosynthetic process	0.0001	0.00569231	eaff016068,eaff016067,eaff016065,eaff016064,eaff016063
GO:0032332	positive regulation of chondrocyte differentiation	0.0001	0.00569231	eaff018038,eaff013613,eaff027139,eaff022477,eaff013108,eaff023783,eaff018300
GO:0014912	negative regulation of smooth muscle cell migration	0.0002	0.009332	eaff009166,eaff024354,eaff013525,eaff013108
GO:0018149	peptide cross-linking	0.0002	0.009332	eaff023675,eaff023684,eaff023682,eaff023676,eaff001743,eaff018572,eaff019420,eaff018573
GO:0048170	positive regulation of long-term neuronal synaptic plasticity	0.0002	0.009332	eaff020933,eaff028457,eaff009253,eaff022466,eaff019883
GO:0022851	GABA-gated chloride ion channel activity	0.0002	0.009332	eaff009563,eaff014716,eaff027157,eaff027156,eaff028646,eaff015340,eaff028211,eaff013527,eaff013528,eaff010629,eaff021939
GO:0030532	small nuclear ribonucleoprotein complex	0.0003	0.009332	eaff024753,eaff024754,eaff029275,eaff029273,eaff029272
GO:0016267	O-glycan processing core 1	0.0003	0.009332	eaff003801,eaff003799
GO:0090284	positive regulation of protein glycosylation in Golgi	0.0003	0.009332	eaff024753,eaff024754,eaff029275,eaff029273,eaff029272
GO:0003347	epicardial cell to mesenchymal cell transition	0.0003	0.009332	eaff011906,eaff019883
GO:0099060	integral component of postsynaptic specialization membrane	0.0003	0.009332	eaff009563,eaff009590,eaff014716,eaff027157,eaff028211,eaff013527,eaff003781,eaff023161,eaff027517,eaff022473,eaff010629,eaff015689,eaff016340,eaff021939
GO:0032515	negative regulation of phosphoprotein phosphatase activity	0.0003	0.009332	eaff024419,eaff023127,eaff011769,eaff021734,eaff025255,eaff017631
GO:0032484	Ral protein signal transduction	0.0003	0.009332	eaff021440,eaff027942
GO:0097512	cardiac myofibril	0.0004	0.0170508	eaff020905,eaff009426,eaff027687,eaff027688
GO:0050811	GABA receptor binding	0.0004	0.0170508	eaff009563,eaff024753,eaff024754,eaff027157,eaff018257,eaff013527,eaff029275,eaff029273,eaff029272
GO:1901076	positive regulation of engulfment of apoptotic cell	0.0004	0.0170508	eaff023675,eaff023684,eaff023682,eaff023676,eaff003771,eaff023709
GO:0030042	actin filament depolymerization	0.0004	0.0170508	eaff024765,eaff016245,eaff016242,eaff023127
GO:0043490	malate-aspartate shuttle	0.0004	0.0170508	eaff027807,eaff013448,eaff007748,eaff007749,eaff013586
GO:0001658	branching involved in ureteric bud morphogenesis	0.0004	0.0170508	eaff010544,eaff013388,eaff013390,eaff027326,eaff027327,eaff004009,eaff014055,eaff013525,eaff018300,eaff019420
GO:0015280	ligand-gated sodium channel activity	0.0004	0.0170508	eaff009223,eaff028379,eaff028380
GO:0070779	D-aspartate import across plasma membrane	0.0004	0.0170508	eaff027807,eaff007748,eaff007749,eaff013586,eaff028162
GO:0001223	transcription coactivator binding	0.0004	0.0170508	eaff018289,eaff021448,eaff009536,eaff022503,eaff023738,eaff011768,eaff008518,eaff008525,eaff020893,eaff009660
GO:0002087	regulation of respiratory gaseous exchange by nervous system process	0.0005	0.0200437	eaff009563,eaff009590,eaff027326,eaff027327,eaff001763,eaff027517,eaff029038,eaff022473,eaff016388,eaff010629,eaff021939
GO:0019827	stem cell population maintenance	0.0006	0.0200437	eaff025652,eaff015876,eaff027394,eaff020765,eaff009304,eaff013371,eaff026411,eaff013108,eaff029279,eaff011906,eaff011917,eaff016382,eaff010408,eaff024150,eaff008956
GO:0016336	establishment or maintenance of polarity of larval imaginal disc epithelium	0.0006	0.0200437	eaff010528,eaff010526,eaff014055,eaff018572,eaff018573
GO:2000969	positive regulation of AMPA receptor activity	0.0006	0.0200437	eaff009590,eaff028457,eaff009253
GO:0043197	dendritic spine	0.0006	0.0200437	eaff027807,eaff024535,eaff009167,eaff013426,eaff013427,eaff013425,eaff003898,eaff010544,eaff012970,eaff021437,eaff024753,eaff022331,eaff024754,eaff019519,eaff027193,eaff018014,eaff006863,eaff029513,eaff025396,eaff020934,eaff020933,eaff007748,eaff007749,eaff028457,eaff014055,eaff026607,eaff022023,eaff015985,eaff015983,eaff027718,eaff013576,eaff015997,eaff013575,eaff001738,eaff027726,eaff015998,eaf…
GO:0042137	sequestering of neurotransmitter	0.0007	0.0281896	eaff009182,eaff027349,eaff027350,eaff007248
GO:0060315	negative regulation of ryanodine-sensitive calcium-release channel activity	0.0007	0.0281896	eaff013388,eaff013390,eaff011769,eaff014600,eaff029697
GO:0055010	ventricular cardiac muscle tissue morphogenesis	0.0007	0.0281896	eaff004020,eaff029709,eaff020905,eaff003769,eaff029279,eaff011769,eaff011906,eaff009426,eaff027687,eaff027688
GO:0044706	multi-multicellular organism process	0.0008	0.0311814	eaff026836,eaff025295
GO:0048865	stem cell fate commitment	0.0008	0.0311814	eaff027816,eaff015523,eaff027506,eaff019883,eaff019882
GO:0015846	polyamine transport	0.0008	0.0311814	eaff022124,eaff022457
GO:0005314	high-affinity glutamate transmembrane transporter activity	0.0009	0.0345973	eaff027807,eaff007748,eaff007749,eaff013586
GO:0071570	cement gland development	0.0009	0.0345973	eaff016952,eaff007286
GO:0140009	L-aspartate import across plasma membrane	0.0009	0.0345973	eaff027807,eaff007748,eaff007749,eaff013586
GO:0006775	fat-soluble vitamin metabolic process	0.001	0.0372835	eaff025395,eaff014606
GO:0009958	positive gravitropism	0.001	0.0372835	eaff003971,eaff017695
GO:2000821	regulation of grooming behavior	0.001	0.0372835	eaff010544,eaff028457,eaff014055,eaff009253
GO:0150094	amyloid-beta clearance by cellular catabolic process	0.0011	0.0372835	eaff023616,eaff023675,eaff023684,eaff023682,eaff023676,eaff023173,eaff014634,eaff028198,eaff028199
GO:0005248	voltage-gated sodium channel activity	0.0011	0.0372835	eaff016063,eaff013388,eaff013390,eaff026663,eaff009223,eaff028379,eaff028380
GO:0032839	dendrite cytoplasm	0.0011	0.0372835	eaff013426,eaff013427,eaff013425,eaff013446,eaff010544,eaff021437,eaff014055,eaff015997,eaff001738,eaff027726,eaff015998,eaff019901,eaff027095,eaff027092,eaff023777,eaff015486,eaff015485,eaff017684
GO:0032008	positive regulation of TOR signaling	0.0011	0.0372835	eaff025873,eaff025874,eaff015709,eaff025324,eaff029051,eaff019883
GO:0046512	sphingosine biosynthetic process	0.0011	0.0372835	eaff015855,eaff023684,eaff023680,eaff023682,eaff016406,eaff027704
GO:0001838	embryonic epithelial tube formation	0.0012	0.0372835	eaff028457,eaff009253,eaff019883
GO:0044857	plasma membrane raft organization	0.0012	0.0372835	eaff023675,eaff023684,eaff023682,eaff023676
GO:1902995	positive regulation of phospholipid efflux	0.0012	0.0372835	eaff023675,eaff023684,eaff023682,eaff023676
GO:0038027	apolipoprotein A-I-mediated signaling pathway	0.0012	0.0372835	eaff023675,eaff023684,eaff023682,eaff023676
GO:0051967	negative regulation of synaptic transmission glutamatergic	0.0013	0.0437517	eaff021437,eaff004005,eaff015997,eaff027726,eaff015998,eaff027095,eaff027092,eaff023777,eaff015486,eaff015485
GO:0097107	postsynaptic density assembly	0.0013	0.0437517	eaff028457,eaff009253,eaff011912
GO:0060420	regulation of heart growth	0.0014	0.0457689	eaff004020,eaff029709,eaff003769,eaff018307
GO:0045777	positive regulation of blood pressure	0.0014	0.0457689	eaff004004,eaff004006,eaff015964,eaff003999,eaff015479,eaff025295
GO:1902037	negative regulation of hematopoietic stem cell differentiation	0.0014	0.0457689	eaff003801,eaff027773,eaff001732,eaff003799
GO:0007033	vacuole organization	0.0015	0.0484087	eaff001818,eaff001816,eaff017500,eaff015996,eaff015995,eaff015994,eaff025323
GO:0051570	regulation of histone H3-K9 methylation	0.0015	0.0484087	eaff010585,eaff017493,eaff023714

## Sheet: Supplementary Data 3
Supplementary Data 3. Collection and DNA sequencing statistics for wild samples collected for this study
Location	Code	Mean Annual Salinity (PSU)	Sample Salinity (PSU)	Latitude	Longitude	Individuals	Paired Reads	Median SNP Coverage	Notes
Bay of Bothnia; station CVI	BB1E	3.23	2.5	65.0167	22.6833	50	103116592	45	Female only (no eggs)
Bay of Bothnia; station F2	BB2E	3.07	2.6	65.3836	23.4706	50	94570828	43	Female only (no eggs)
Gulf of Bothnia; station F15	GBE	3.68	3.2	63.5169	21.5217	50	98991016	45	Female only (no eggs)
Helsinki Field Station, Finland, replicate #1	HF1E	6.56	6	59.8822	23.2539	50	91330895	46	Ovigerous females
Helsinki Field Station, Finland, replicate #2	HF2E	6.56	6	59.8822	23.2539	50	94108110	44	Ovigerous females
Kiel Canal	KIE	18.7	5.63	54.3333	10.15	200	340660153	122	Equal M/F ratio
Gulf of Riga1	RG1E	5.61	5.51	57.5844	22.9439	200	318900229	132	Equal M/F ratio
Gulf of Riga2	RG2E	5.49	5.06	57.4342	23.7097	200	352578699	140	Equal M/F ratio
Stockholm, Sweden	STE	8.14	6.1	58.8553	17.6283	50	98676948	43	Female only (no eggs)

## Sheet: Supplementary Data 4
Supplementary Data 4. Results of two-sided Kolmogorov-Smirnov tests
	comparing minor allele frequency distributions
	for experiment-selected and non-selected SNPs.
	Tests were performed using the stats R package.
Population	D	P-value
Bay of Bothnia; station CVI	0.176772	0
Bay of Bothnia; station F2	0.165837	0
Gulf of Bothnia; station F15	0.16918	0
Helsinki Field Station, Finland, replicate #1	0.179499	0
Helsinki Field Station, Finland, replicate #2	0.174659	0
Kiel Canal	0.183945	0
Gulf of Riga1	0.171474	0
Gulf of Riga2	0.186046	0
Stockholm, Sweden	0.172134	0

## Sheet: Supplementary Data 5
Supplementary Data 5. Significant tests for gene flow using the f4 statistic (Reich et al. 2009)
Populations refers to the four populations being tested, with labels from Supplementary Data 3.
Statistical support of each of the three possible binaries trees for each combination of four populations is shown.
Only significant tests (i.e. all three groupings have a |Z-score| > 2) are shown.
Reich, D., K. Thangaraj, N. Patterson, A. L. Price, and L. Singh. 2009. Reconstructing Indian population history. Nature 461:489-U450.
Grouping	f4	standard error	Z score
Populations: BB1E,BB2E,HF1E,KIE
BB1E,BB2E;HF1E,KIE	-2.8e-05	1.1e-05	-2.54264
BB1E,HF1E;BB2E,KIE	8.87e-05	1.26e-05	7.0317
BB1E,KIE;BB2E,HF1E	0.00011675	1.28e-05	9.08939
Populations: BB1E,BB2E,HF2E,KIE
BB1E,BB2E;HF2E,KIE	-4.06e-05	1.1e-05	-3.68793
BB1E,HF2E;BB2E,KIE	7.59e-05	1.22e-05	6.21063
BB1E,KIE;BB2E,HF2E	0.00011649	1.24e-05	9.36585
Populations: BB1E,BB2E,HF2E,RG1E
BB1E,BB2E;HF2E,RG1E	-2.06e-05	9.23e-06	-2.23621
BB1E,HF2E;BB2E,RG1E	0.00010337	1.01e-05	10.2092
BB1E,RG1E;BB2E,HF2E	0.00012402	1.02e-05	12.2178
Populations: BB1E,BB2E,KIE,RG1E
BB1E,BB2E;KIE,RG1E	1.99e-05	9.36e-06	2.12777
BB1E,KIE;BB2E,RG1E	0.00038093	1.22e-05	31.3482
BB1E,RG1E;BB2E,KIE	0.00036101	1.21e-05	29.9587
Populations: BB1E,BB2E,KIE,RG2E
BB1E,BB2E;KIE,RG2E	2.28e-05	9.28e-06	2.45736
BB1E,KIE;BB2E,RG2E	0.00045346	1.26e-05	36.0845
BB1E,RG2E;BB2E,KIE	0.00043065	1.23e-05	34.923
Populations: BB1E,GBE,HF1E,HF2E
BB1E,GBE;HF1E,HF2E	-2.52e-05	9.68e-06	-2.59898
BB1E,HF1E;GBE,HF2E	0.0001388	1.07e-05	12.9321
BB1E,HF2E;GBE,HF1E	0.00016396	1.07e-05	15.3005
Populations: BB1E,GBE,HF1E,KIE
BB1E,GBE;HF1E,KIE	-5.11e-05	1.09e-05	-4.71245
BB1E,HF1E;GBE,KIE	6.71e-05	1.28e-05	5.24653
BB1E,KIE;GBE,HF1E	0.00011824	1.26e-05	9.37136
Populations: BB1E,GBE,HF1E,RG1E
BB1E,GBE;HF1E,RG1E	-2.54e-05	9.15e-06	-2.77375
BB1E,HF1E;GBE,RG1E	0.00010719	1e-05	10.696
BB1E,RG1E;GBE,HF1E	0.00013258	1e-05	13.2492
Populations: BB1E,GBE,HF2E,KIE
BB1E,GBE;HF2E,KIE	-2.6e-05	1.08e-05	-2.39864
BB1E,HF2E;GBE,KIE	9.2e-05	1.23e-05	7.50268
BB1E,KIE;GBE,HF2E	0.00011798	1.22e-05	9.66712
Populations: BB1E,GBE,KIE,RG1E
BB1E,GBE;KIE,RG1E	2.57e-05	9.62e-06	2.67591
BB1E,KIE;GBE,RG1E	0.00038242	1.24e-05	30.8232
BB1E,RG1E;GBE,KIE	0.00035667	1.25e-05	28.5819
Populations: BB1E,GBE,KIE,RG2E
BB1E,GBE;KIE,RG2E	3.47e-05	9.47e-06	3.66211
BB1E,KIE;GBE,RG2E	0.00045494	1.25e-05	36.273
BB1E,RG2E;GBE,KIE	0.00042025	1.28e-05	32.9414
Populations: BB1E,HF1E,HF2E,RG1E
BB1E,HF1E;HF2E,RG1E	-3.16e-05	9.57e-06	-3.30521
BB1E,HF2E;HF1E,RG1E	-4.45e-05	9.7e-06	-4.58638
BB1E,RG1E;HF1E,HF2E	-1.29e-05	9.4e-06	-1.37163
Populations: BB1E,HF1E,KIE,RG1E
BB1E,HF1E;KIE,RG1E	4.01e-05	1.05e-05	3.82409
BB1E,KIE;HF1E,RG1E	0.00026418	1.13e-05	23.4769
BB1E,RG1E;HF1E,KIE	0.0002241	1.15e-05	19.5032
Populations: BB1E,HF1E,KIE,RG2E
BB1E,HF1E;KIE,RG2E	5.02e-05	1.01e-05	4.9557
BB1E,KIE;HF1E,RG2E	0.00033671	1.1e-05	30.6871
BB1E,RG2E;HF1E,KIE	0.00028647	1.16e-05	24.7073
Populations: BB1E,HF2E,KIE,RG1E
BB1E,HF2E;KIE,RG1E	2.75e-05	1.05e-05	2.62545
BB1E,KIE;HF2E,RG1E	0.00026444	1.14e-05	23.1076
BB1E,RG1E;HF2E,KIE	0.00023699	1.18e-05	20.0258
Populations: BB1E,HF2E,KIE,RG2E
BB1E,HF2E;KIE,RG2E	5.26e-05	1.01e-05	5.21593
BB1E,KIE;HF2E,RG2E	0.00033697	1.1e-05	30.649
BB1E,RG2E;HF2E,KIE	0.00028438	1.19e-05	23.9734
Populations: BB1E,HF2E,RG1E,RG2E
BB1E,HF2E;RG1E,RG2E	2.51e-05	7.32e-06	3.43465
BB1E,RG1E;HF2E,RG2E	0.00034798	9.54e-06	36.4695
BB1E,RG2E;HF2E,RG1E	0.00032285	9.8e-06	32.9305
Populations: BB1E,KIE,RG1E,RG2E
BB1E,KIE;RG1E,RG2E	7.25e-05	8.67e-06	8.36435
BB1E,RG1E;KIE,RG2E	0.000111	1.03e-05	10.8095
BB1E,RG2E;KIE,RG1E	3.85e-05	1.05e-05	3.66365
Populations: BB1E,KIE,RG1E,STE
BB1E,KIE;RG1E,STE	-0.0003474	1.22e-05	-28.5675
BB1E,RG1E;KIE,STE	-0.000284	1.24e-05	-22.9535
BB1E,STE;KIE,RG1E	6.35e-05	9.74e-06	6.51548
Populations: BB1E,KIE,RG2E,STE
BB1E,KIE;RG2E,STE	-0.00042	1.21e-05	-34.7393
BB1E,RG2E;KIE,STE	-0.0003408	1.23e-05	-27.6363
BB1E,STE;KIE,RG2E	7.92e-05	9.47e-06	8.36108
Populations: BB1E,RG1E,RG2E,STE
BB1E,RG1E;RG2E,STE	-0.000395	9.92e-06	-39.7991
BB1E,RG2E;RG1E,STE	-0.0003793	9.99e-06	-37.9754
BB1E,STE;RG1E,RG2E	1.57e-05	7.07e-06	2.2236
Populations: BB2E,GBE,HF1E,HF2E
BB2E,GBE;HF1E,HF2E	-3.77e-05	9.75e-06	-3.86595
BB2E,HF1E;GBE,HF2E	0.0001264	1.12e-05	11.3278
BB2E,HF2E;GBE,HF1E	0.0001641	1.11e-05	14.8296
Populations: BB2E,GBE,HF1E,KIE
BB2E,GBE;HF1E,KIE	-2.31e-05	1.11e-05	-2.07893
BB2E,HF1E;GBE,KIE	9.53e-05	1.32e-05	7.24522
BB2E,KIE;GBE,HF1E	0.00011837	1.28e-05	9.2732
Populations: BB2E,GBE,HF2E,RG1E
BB2E,GBE;HF2E,RG1E	2.04e-05	9.26e-06	2.20423
BB2E,HF2E;GBE,RG1E	0.00012771	1.01e-05	12.641
BB2E,RG1E;GBE,HF2E	0.00010729	9.99e-06	10.7408
Populations: BB2E,GBE,HF2E,RG2E
BB2E,GBE;HF2E,RG2E	2.65e-05	9.12e-06	2.90378
BB2E,HF2E;GBE,RG2E	0.00014995	1.02e-05	14.7444
BB2E,RG2E;GBE,HF2E	0.00012347	1.04e-05	11.8519
Populations: BB2E,GBE,HF2E,STE
BB2E,GBE;HF2E,STE	2.25e-05	9.73e-06	2.31505
BB2E,HF2E;GBE,STE	7.58e-05	9.94e-06	7.62413
BB2E,STE;GBE,HF2E	5.32e-05	1.01e-05	5.25409
Populations: BB2E,HF1E,HF2E,STE
BB2E,HF1E;HF2E,STE	-6.66e-05	1.06e-05	-6.28825
BB2E,HF2E;HF1E,STE	-8.83e-05	1.06e-05	-8.31031
BB2E,STE;HF1E,HF2E	-2.17e-05	9.85e-06	-2.20589
Populations: BB2E,HF1E,KIE,RG2E
BB2E,HF1E;KIE,RG2E	2.74e-05	1.05e-05	2.62318
BB2E,KIE;HF1E,RG2E	0.00034193	1.09e-05	31.2761
BB2E,RG2E;HF1E,KIE	0.00031451	1.19e-05	26.5181
Populations: BB2E,HF1E,KIE,STE
BB2E,HF1E;KIE,STE	-3.55e-05	1.28e-05	-2.77907
BB2E,KIE;HF1E,STE	-8.11e-05	1.22e-05	-6.61951
BB2E,STE;HF1E,KIE	-4.56e-05	1.11e-05	-4.10093
Populations: BB2E,HF2E,KIE,RG2E
BB2E,HF2E;KIE,RG2E	2.98e-05	1.05e-05	2.83658
BB2E,KIE;HF2E,RG2E	0.00035473	1.1e-05	32.1529
BB2E,RG2E;HF2E,KIE	0.00032495	1.22e-05	26.6127
Populations: BB2E,HF2E,KIE,STE
BB2E,HF2E;KIE,STE	-4.44e-05	1.25e-05	-3.55275
BB2E,KIE;HF2E,STE	-6.83e-05	1.19e-05	-5.75171
BB2E,STE;HF2E,KIE	-2.39e-05	1.14e-05	-2.09922
Populations: BB2E,HF2E,RG1E,RG2E
BB2E,HF2E;RG1E,RG2E	2.22e-05	7.81e-06	2.84658
BB2E,RG1E;HF2E,RG2E	0.00036574	9.78e-06	37.4047
BB2E,RG2E;HF2E,RG1E	0.0003435	1.02e-05	33.537
Populations: BB2E,HF2E,RG1E,STE
BB2E,HF2E;RG1E,STE	-5.19e-05	1e-05	-5.19007
BB2E,RG1E;HF2E,STE	-3.23e-05	9.65e-06	-3.34467
BB2E,STE;HF2E,RG1E	1.97e-05	9.54e-06	2.0611
Populations: BB2E,HF2E,RG2E,STE
BB2E,HF2E;RG2E,STE	-7.42e-05	9.75e-06	-7.61276
BB2E,RG2E;HF2E,STE	-4.17e-05	9.88e-06	-4.22155
BB2E,STE;HF2E,RG2E	3.25e-05	9.16e-06	3.54861
Populations: BB2E,KIE,RG1E,STE
BB2E,KIE;RG1E,STE	-0.0003534	1.19e-05	-29.7699
BB2E,RG1E;KIE,STE	-0.0003098	1.21e-05	-25.551
BB2E,STE;KIE,RG1E	4.36e-05	9.62e-06	4.52593
Populations: BB2E,KIE,RG2E,STE
BB2E,KIE;RG2E,STE	-0.000423	1.2e-05	-35.1143
BB2E,RG2E;KIE,STE	-0.0003666	1.26e-05	-29.1795
BB2E,STE;KIE,RG2E	5.64e-05	9.68e-06	5.82232
Populations: GBE,HF1E,KIE,STE
GBE,HF1E;KIE,STE	-4.34e-05	1.27e-05	-3.41216
GBE,KIE;HF1E,STE	-6.59e-05	1.27e-05	-5.19247
GBE,STE;HF1E,KIE	-2.25e-05	1.1e-05	-2.0495
Populations: GBE,HF1E,RG2E,STE
GBE,HF1E;RG2E,STE	-5.89e-05	9.81e-06	-6.00747
GBE,RG2E;HF1E,STE	-3.7e-05	9.72e-06	-3.80252
GBE,STE;HF1E,RG2E	2.2e-05	9.01e-06	2.43903
Populations: GBE,HF2E,KIE,STE
GBE,HF2E;KIE,STE	-5.23e-05	1.22e-05	-4.27764
GBE,KIE;HF2E,STE	-9.08e-05	1.2e-05	-7.58388
GBE,STE;HF2E,KIE	-3.85e-05	1.08e-05	-3.55672
Populations: GBE,HF2E,RG1E,RG2E
GBE,HF2E;RG1E,RG2E	1.62e-05	7.61e-06	2.12518
GBE,RG1E;HF2E,RG2E	0.00033926	9.87e-06	34.3825
GBE,RG2E;HF2E,RG1E	0.00032308	9.96e-06	32.448
Populations: GBE,KIE,RG1E,STE
GBE,KIE;RG1E,STE	-0.0003555	1.23e-05	-28.9465
GBE,RG1E;KIE,STE	-0.0003178	1.23e-05	-25.7389
GBE,STE;KIE,RG1E	3.77e-05	9.51e-06	3.96513
Populations: GBE,KIE,RG2E,STE
GBE,KIE;RG2E,STE	-0.0004191	1.23e-05	-33.972
GBE,RG2E;KIE,STE	-0.0003746	1.23e-05	-30.4656
GBE,STE;KIE,RG2E	4.45e-05	9.38e-06	4.74362
Populations: HF1E,HF2E,RG1E,RG2E
HF1E,HF2E;RG1E,RG2E	1.5e-05	7.03e-06	2.13042
HF1E,RG1E;HF2E,RG2E	0.00036944	9.56e-06	38.6388
HF1E,RG2E;HF2E,RG1E	0.00035447	9.7e-06	36.5404
Populations: HF1E,KIE,RG1E,STE
HF1E,KIE;RG1E,STE	-0.0002978	1.14e-05	-26.067
HF1E,RG1E;KIE,STE	-0.0002744	1.14e-05	-24.1359
HF1E,STE;KIE,RG1E	2.34e-05	1.02e-05	2.28368
Populations: HF1E,KIE,RG2E,STE
HF1E,KIE;RG2E,STE	-0.0003601	1.14e-05	-31.6095
HF1E,RG2E;KIE,STE	-0.0003312	1.11e-05	-29.7922
HF1E,STE;KIE,RG2E	2.89e-05	1e-05	2.88872
Populations: HF2E,KIE,RG1E,STE
HF2E,KIE;RG1E,STE	-0.0003014	1.17e-05	-25.8684
HF2E,RG1E;KIE,STE	-0.0002654	1.14e-05	-23.2166
HF2E,STE;KIE,RG1E	3.6e-05	9.84e-06	3.6619
Populations: HF2E,KIE,RG2E,STE
HF2E,KIE;RG2E,STE	-0.0003488	1.15e-05	-30.4459
HF2E,RG2E;KIE,STE	-0.0003222	1.09e-05	-29.439
HF2E,STE;KIE,RG2E	2.66e-05	9.62e-06	2.76486
Populations: KIE,RG1E,RG2E,STE
KIE,RG1E;RG2E,STE	2.5e-05	9.87e-06	2.53194
KIE,RG2E;RG1E,STE	-3.18e-05	9.87e-06	-3.22355
KIE,STE;RG1E,RG2E	-5.68e-05	8.5e-06	-6.68276

## Sheet: Supplementary Data 6
Supplementary Data 6. Collection and sequencing statistics for the laboratory experiment samples
Code	Line / Beaker	Salinity (PSU)	Generation	Individuals	Paired Reads	Median SNP Coverage	Notes
BSE-0	Starting (i.e. ancestral)	15	0	50	132976596	67
BSE-0B	Starting (i.e. ancestral)	15	0	50	168691408	84	Different 50 indviduals from BSE-0
BS3C	BS3C	15	20	50	138253302	74
BS4C	BS4C	15	20	50	116603058	62
BSE-1-T1	BSE-1	15	6	50	134113791	83
BSE-1-T2	BSE-1	15	10	50	99976933	56
BSE-1-T2B	BSE-1	15	10	50	145190795	46	Technical replicate
BSE-2-T1	BSE-2	15	6	50	120471089	75
BSE-2-T2	BSE-2	15	10	50	88852778	47
BSE-2-T2B	BSE-2	15	10	50	135962413	80	Technical replicate
BSE-3-T1	BSE-3	0	6	50	143287231	87
BSE-3-T2	BSE-3	0	10	50	97235499	50
BSE-4-T1	BSE-4	0	6	50	141240670	85
BSE-4-T2	BSE-4	0	10	50	91831340	48
BSE-5-T1	BSE-5	0	6	50	168023907	103
BSE-5-T2	BSE-5	0	10	50	78218548	42
BSE-6-T1	BSE-6	0	6	50	118129970	69
BSE-6-T2	BSE-6	0	10	50	90139694	48
BSE-7-T1	BSE-7	0	6	50	83246198	54
BSE-8-T1	BSE-8	0	6	50	157254044	96
BSE-8-T2	BSE-8	0	10	50	75477104	40
BSE-9-T1	BSE-9	0	6	50	182468879	113
BSE-9-T2	BSE-9	0	10	50	79021835	41
BSE-10-T1	BSE-10	0	6	50	154206616	94
BSE-11-T1	BSE-11	0	6	50	82816299	52
BSE-11-T2	BSE-11	0	10	50	77472017	39
BSE-12-T1	BSE-12	0	6	50	105140408	66
BSE-12-T2	BSE-12	0	10	50	89559751	46

## Sheet: Supplementary Data 7
Supplementary Data 7. Assembly statistics for the reference transcriptome and pseudo-reference genome
	Transcriptome	Non-redundant transcriptome	Pseudo-reference genome
Assembly length (bp)	228912908	87207469	158622716
Contigs	397822	187390	261173
Average contig length (bp)	575.42	465.38	607.35
Median contig length (bp)	364	296	442
N50 (bp)	728	512	782

## Sheet: Supplementary Data 8
Supplementary Data 8. Effective population size estimates using different methods
Estimates were made using WFABC (Foll et al. 2015) and the R package poolSeq (Taus et al. 2017)
Plan II refers to the census-size-independent method of Taus et al. 2017. Plan I refers to the census-size-dependent method Taus et al. 2017.
All estimates were made in 1000 SNP windows along the genome and the median reported.
Foll, M., Shim, H. & Jensen, J. D. WFABC: a Wright-Fisher ABC-based approach for inferring effective population sizes and selection coefficients from time-sampled data. Molecular Ecology Resources 15, 87-98, doi:10.1111/1755-0998.12280 (2015)
Taus, T., Futschik, A. & Schlotterer, C. Quantifying Selection with Pool-Seq Time Series Data. Molecular Biology and Evolution 34, 3023-3034, doi:10.1093/molbev/msx225 (2017)
Replicate	Group	WFABC	Plan II	Plan I census 500	Plan I census 1000	Plan I census 1500	Plan I census 2000	Plan I census 2500	Plan I census 3000	Plan I census 3500	Plan I census 4000	Plan I census 4500	Plan I census 5000
BS3C	Control	1742	1681.88	1276	1452	1511	1550	1575	1591	1604	1613	1620	1626	1742
BS4C	Control	1670	1464.82	1184	1315	1377	1409	1415	1414	1424	1431	1437	1442	1670
BSE1	Control	1525	2727.42	1784	2107	2271	2403	2492	2490	2518	2564	2601	2624	1525
BSE2	Control	1496	2756.69	1838	2381	2497	2562	2547	2637	2685	2668	2636	2664	1496
BSE3	Treatment	1613	2423.98	1705	1911	2058	2069	2141	2187	2234	2271	2300	2324	1613
BSE4	Treatment	1367	2007.27	1233	1529	1662	1751	1815	1842	1875	1886	1891	1908	1367
BSE5	Treatment	1489	1854.69	1535	1718	1870	1919	1950	1997	2036	2036	2016	2013	1489
BSE6	Treatment	1201	1715.59	1251	1474	1617	1652	1660	1676	1692	1689	1653	1666	1201
BSE8	Treatment	1471	2045.32	1361	1569	1692	1782	1849	1889	1920	1947	1969	1982	1471
BSE9	Treatment	1445	1626.03	1296	1591	1569	1523	1572	1532	1555	1571	1585	1597	1445
BSE11	Treatment	1801	1583.35	1176	1342	1407	1450	1494	1525	1507	1523	1494	1504	1801
BSE12	Treatment	1647	1608.13	1071	1264	1338	1402	1430	1458	1479	1495	1508	1518	1647
